# Supplementary material for: Single-cell RNA sequencing reveals the effects of chemotherapy on human pancreatic adenocarcinoma and its tumor microenvironment
Source: Nat Commun. 2023 Feb 13;14:797. doi: 10.1038/s41467-023-36296-4 (PMC9925748; doi:10.1038/s41467-023-36296-4)
Supplement: Supplementary file 3 — Supplementary Data 1 [file 41467_2023_36296_MOESM3_ESM.xlsx]

## Sheet: Genomic Mutations
Patient	Source	Procedure	Seq Platform	KRAS	TP53	CDKN2A	SMAD4	other genetic features
P01	Liver	Biopsy	Tempus	G12R	Stop gained	WT	WT
P02	Liver	Biopsy	Tempus	G12D	Splice site	WT	WT
P03	Pancreas	Resection	WES	WT	WT	WT	WT
P04	Pancreas	Resection	Tempus	G12D	Missense	WT	WT
P05	Pancreas	Resection	Foundation	G12D	Missense	WT	Stop gained
P06	Pancreas	Biopsy	N/A	N/A	N/A	N/A	N/A
P07	Pancreas	Resection	Tempus	G12V	WT	WT	WT
P08	Pancreas	Resection	Tempus	G12D	Missense	WT	WT
P09	Pancreas	Biopsy	N/A	N/A	N/A	N/A	N/A
P10	Pancreas	Resection	Tempus	G12V	WT	WT	WT
P11	Liver	Biopsy	Foundation	G12L	Missense	LGR	WT
P12	Pancreas	Biopsy	Foundation	G12V	Stop gained	Stop gained	Missense
P13	Pancreas	Biopsy	WES	WT	Frameshift	WT	WT
P14	Pancreas	Resection	WES	WT	WT	WT	WT
P15	Pancreas	Resection	Tempus	G12V	Missense	Stop gained	WT	MSI-H (MSH6 mut, MSH2 mut)
P16	Liver	Biopsy	Tempus	G12V	Missense	WT	WT
P17	Liver	Biopsy	N/A	N/A	N/A	N/A	N/A
P18	Liver	Biopsy	Foundation	G12D	Missense	Loss	WT	germline BRCA-1 mut
P19	Pancreas	Resection	Foundation	G12V	Splice site	WT	WT	germline BRCA-2 mut
P20	Pancreas	Biopsy	Tempus	G12D	Missense	WT	WT
P21	Liver	Biopsy	Tempus	G12D	Missense	WT	WT
P22	Pancreas	Biopsy	N/A	N/A	N/A	N/A	N/A
P23	Pancreas	Resection	Tempus	G12D	Missense	WT	WT
P24	Liver	Biopsy	Tempus	Q61K	Missense	WT	WT
P25	Liver	Biopsy	Tempus	G12V	WT	WT	WT
P26	Pancreas	Biopsy	Tempus	G12V	WT	WT	WT
P27	Liver	Biopsy	Tempus	WT	WT	WT	WT
		N/A = lack of sufficient tissue for sequencing
		WT = wildtype
		Mut = mutation
