# Supplementary material for: Single-cell RNA sequencing reveals the effects of chemotherapy on human pancreatic adenocarcinoma and its tumor microenvironment
Source: Nat Commun. 2023 Feb 13;14:797. doi: 10.1038/s41467-023-36296-4 (PMC9925748; doi:10.1038/s41467-023-36296-4)
Supplement: Supplementary file 5 — Supplementary Data 3 [file 41467_2023_36296_MOESM5_ESM.xlsx]

## Sheet: Figure 2
# Subtype signatures from Moffitt et al.2
Classical	Basal
BTNL8	VGLL1
FAM3D	UCA1
PRR15L	S100A2
AGR3	LY6D
CTSE	SPRR3
LYZ	SPRR1B
TFF2	LEMD1
TFF1	KRT15
ANXA10	CTSV
LGALS4	DHRS9
PLA2G10	AREG
CEACAM6	CST6
VSIG2	SERPINB3
TSPAN8	KRT6A
ST6GALNAC1	SERPINB4
AGR2	FAM83A
TFF3	SCEL
CYP3A7	FGFBP1
MYO1A	KRT7
CLRN3	KRT17
KRT20	GPR87
CDH17	TNS4
SPINK4	SLC2A1
REG4	ANXA8L1

## Sheet: Figure 3
# CAF signatures adapted from Elyada et al.9
myCAF	iCAF	apCAF
MYL9	C3	SLPI
CALD1	DUSP1	SAA3
MMP11	FBLN1	CD74
HOPX	LMNA	SERPINB2
BGN	CLU	MSLN
IGFBP7	CCDC80	LGALS7
TPM2	MYC	UPK3B
CTHRC1	EFEMP1	KRT19
ACTA2	HAS1	NKAIN4
TAGLN	NR4A1	CALCA
INHBA	CFD	SLC9A3R1
COL10A1	ANXA1	CLU
TPM1	CXCL12	ENPP2
POSTN	FGF7	KRT8
GRP	KLF4	HSPB1
CST1	EMP1	UPK1B
	GPRC5A	PTGIS
	SRPX	CXADR
	MT2A	KRT18
	MEDAG	EZR
	IGF1	DMKN
	MGST1	ANGPTL7
	MCL1	KRT7
	CEBPD	ARHGDIB
	S100A10	CAV1
	UAP1	EAR1
	TNXB	FTH1
	CEBPB	CXCL5
	PNRC1	GPM6A
	SOCS3	SDC4
	PTGDS	TRF
	FOSB	SPINT2
	NFKBIA	HLA-DMA
	CXCL2	HLA-DMB
	THBS1	HLA-DO
	CCL2	HLA-DOA
	OGN	HLA-DOB
	GSN	HLA-DPA1
	DPT	HLA-DPB1
	PLA2G2A	HLA-DQA1
	NAMPT	HLA-DQA2
	ITM2A	HLA-DQB1
	RGCC	HLA-DQB2
	JUND	HLA-DRA
	NNMT	HLA-DRB1
	ZFP36	HLA-DRB3
	PIM1	HLA-DRB4
	CPE	HLA-DRB5
	GFPT2
	SOD2
	KDM6B
	FSTL1
	FBLN2
	NR4A3
	MFAP5
	ABL2
	SGK1
	CILP
	UGDH
	FBLN5
	ADAMTS1
	ADH1B
	CCN5
	GPX3
	S100A4
	IL6
	HAS2
	PLAC9
	IGFBP6
	FBN1
	BDKRB1
	TPPP3
	RASD1
	MT1A
	CXCL14
	PI16
	APOE
	CXCL8
	ARC
	PTX3
	TNFAIP6
	MT1E
	MT1X
	CXCL1

## Sheet: Figure 4
# Signatures from Li et al.10
Cytotoxicity	Dysfunction
FGFBP2	LAG3
CX3CR1	HAVCR2
FCGR3A	PDCD1
S1PR5	PTMS
PLAC8	FAM3C
FGR	IFNG
C1orf21	AKAP5
SPON2	CD7
CD300A	PHLDA1
TGFBR3	ENTPD1
PLEK	SNAP47
S1PR1	TNS3
EFHD2	CXCL13
KLRF1	RDH10
RIPOR2	DGKH
C1orf162	KIR2DL4
STK38	LYST
SORL1	MIR155HG
FCRL6	RAB27A
TRDC	CSF1
EMP3	CTLA4
CCND3	TNFRSF9
KLRG1	CD27
BIN2	CCL3
SELL	ITGAE
KLRB1	PAG1
SAMD3	TNFRSF1B
ARL4C	GALNT1
IL7R	GBP2
GNLY	MYO7A

## Sheet: Figure 5
# M1/M2 polarization signatures from Azizi et al.11
# Phagocytosis & angiogenesis signatures from Cheng et al.12
M1	M2	Phagocytosis	Angiogenesis
IL12A	ARG1	MRC1	CCND2
IL23A	ARG2	CD163	CCNE1
TNF	IL10	MERTK	CD44
IL6	FCGR2A	C1QB	CXCR4
CD86	CD163		E2F3
HLA-DMA	FCER2		EDN1
HLA-DMB	CD200R1		EZH2
HLA-DOA	PDCD1LG2		FGF18
HLA-DOB	CD274		FGFR1
HLA-DPA1	MARCO		FYN
HLA-DPB1	CSF1R		HEY1
HLA-DQA1	MRC1		ITGAV
HLA-DQA2	IL1RN		JAG1
HLA-DQB1	IL1R2		JAG2
HLA-DQB2	IL4R		MMP9
HLA-DRA	CCL4		NOTCH1
HLA-DRB1	CCL13		PDGFA
HLA-DRB5	CCL20		PTK2
IL1B	CCL17		SPP1
MARCO	CCL18		STC1
NOS2	CCL22		TNFAIP6
FCGR1A	CCL24		TYMP
CD80	LYVE1		VAV2
CXCL9	VEGFA		VCAN
CXCL10	VEGFB		VEGFA
CXCL11	VEGFC
CD86	VEGFD
IL1A	EGF
IL1B	CTSA
IL6	CTSB
TNF	CST3
CCL5	CTSD
IRF5	TGFB1
IRF1	TGFB2
CD40	TGFB3
IDO1	MMP14
KYNU	MMP19
CCR7	MMP9
PTPRC	CLEC7A
CD68	WNT7B
CSF1R	FASLG
LY75	TNFSF12
CD14	TNFSF8
	CD276
	VTCN1
	MSR1
	FN1
	IRF4
	PTPRC
	CD68
	CSF1R
	HLA-DRA
	HLA-DRB1
	HLA-DRB5
	LY75
	CD14

## Sheet: Supplementary Figure 2
# Subtype signatures adapted from Raghavan et al.1
scBasal	scIntermediate	scClassical
KRT6A	VCAM1	LGALS4
S100A2	MALAT1	CTSE
KRT13	IGFBP3	TFF1
KRT17	SYNE2	AGR2
LY6D	TIMP2	TSPAN8
KRT7	TNFAIP2	CEACAM6
KRT5	NFAT5	LYZ
FAM83A	SERPINA1	CDH17
CD109	CXCL14	TFF2
GAPDH	CX3CL1	CLDN18
CSTA	ALPK3	REG4
PTPN13	PGGHG	SPINK1
MTSS1	DPYSL2	SLC44A4
SPRR1B	TMEM139	GPX2
SLC2A1	KLF6	ANXA10
CAV1	KRT23	FAM3D
EMP1	MEGF6	TFF3
SEMA3C	HOXB2	MUC13
DHRS9	PADI1	ANXA13
CAST	MFSD4A	CEACAM5
FLNA	INPP4B	VSIG2
SLITRK6	BAIAP3	PRSS3
COL7A1	ARHGAP45	ALDH2
AQP3	ECE1	IL1R2
MT2A	CAMK2N1	AGR3
AHNAK2	WFDC2	CYSTM1
KRT19	TSHZ2	CAPN5
PKP1	RILPL2	S100A6
YBX3	LAMB2	ONECUT2
GJB5		BCAS1

## Sheet: Supplementary Figure 3
# pEMT signature from Puram et al.6
pEMT
SERPINE1
TGFBI
MMP10
LAMC2
P4HA2
PDPN
ITGA5
LAMA3
CDH13
TNC
MMP2
EMP3
INHBA
LAMB3
VIM
SEMA3C
CAVIN3
ANXA5
DHRS7
ITGB1
ACTN1
ACKR3
ITGB6
IGFBP7
THBS1
PTHLH
TNFRSF6B
PDLIM7
CAV1
DKK3
COL17A1
LTBP1
COL5A2
COL1A1
FHL2
TIMP3
PLAU
LGALS1
PSMD2
CD63
HERPUD1
TPM1
SLC39A14
C1S
MMP1
EXT2
COL4A2
PRSS23
SLC7A8
SLC31A2
