# Supplementary material for: Single-cell RNA sequencing reveals the effects of chemotherapy on human pancreatic adenocarcinoma and its tumor microenvironment
Source: Nat Commun. 2023 Feb 13;14:797. doi: 10.1038/s41467-023-36296-4 (PMC9925748; doi:10.1038/s41467-023-36296-4)
Supplement: Supplementary file 6 — Supplementary Data 4 [file 41467_2023_36296_MOESM6_ESM.xlsx]

## Sheet: Supplementary Figure 3D
cluster	gene	log2FCpos	p_val	p_val_adj	log2FC
myCAFs	MMP11	3.08062	0	0	-3.08062
myCAFs	COL11A1	2.36802	0	0	-2.36802
myCAFs	FN1	2.24775	0	0	-2.24775
myCAFs	COL10A1	2.08238	0	0	-2.08238
myCAFs	POSTN	1.96618	0	0	-1.96618
myCAFs	CTHRC1	1.60691	0	0	-1.60691
myCAFs	INHBA	1.4274	0	0	-1.4274
myCAFs	COL5A2	1.20832	0	0	-1.20832
myCAFs	LGALS1	0.96597	4.43e-297	9.76e-293	-0.96597
myCAFs	COL1A1	1.10564	7.35e-295	1.62e-290	-1.10564
myCAFs	IGFBP3	2.30709	1.83e-286	4.04e-282	-2.30709
myCAFs	SDC1	1.31486	1.28e-267	2.82e-263	-1.31486
myCAFs	THBS2	1.19923	1.33e-265	2.94e-261	-1.19923
myCAFs	AEBP1	1.26148	3.91e-265	8.62e-261	-1.26148
myCAFs	COL1A2	0.96967	2.6e-261	5.74e-257	-0.96967
myCAFs	CDH11	1.10472	9.41e-256	2.08e-251	-1.10472
myCAFs	TPM1	1.19033	1.04e-252	2.3e-248	-1.19033
myCAFs	LOXL2	1.2941	3.75e-242	8.27e-238	-1.2941
myCAFs	SPARC	0.86949	1.14e-239	2.52e-235	-0.86949
myCAFs	CALD1	0.78243	4.06e-239	8.95e-235	-0.78243
myCAFs	IGFL2	1.64725	1.1e-238	2.42e-234	-1.64725
myCAFs	COL12A1	1.46571	3.57e-237	7.87e-233	-1.46571
myCAFs	COL5A1	1.10638	7.8e-227	1.72e-222	-1.10638
myCAFs	COL3A1	0.85487	2.33e-224	5.13e-220	-0.85487
myCAFs	GJB2	1.34539	2.93e-224	6.47e-220	-1.34539
myCAFs	ITGA11	1.1001	4.64e-210	1.02e-205	-1.1001
myCAFs	SULF1	1.02828	1.29e-201	2.84e-197	-1.02828
myCAFs	PDGFC	0.97421	1.59e-201	3.5e-197	-0.97421
myCAFs	ARL4C	1.14396	2.34e-199	5.16e-195	-1.14396
myCAFs	TGFBI	1.32797	2.84e-196	6.26e-192	-1.32797
myCAFs	MYH9	1.03671	4.07e-194	8.97e-190	-1.03671
myCAFs	EDIL3	0.91498	8.45e-191	1.86e-186	-0.91498
myCAFs	ACTA2	1.52066	3.23e-186	7.13e-182	-1.52066
myCAFs	MMP14	1.06708	4.16e-181	9.18e-177	-1.06708
myCAFs	ANTXR1	0.96092	1.38e-180	3.04e-176	-0.96092
myCAFs	MARCKS	0.79762	1.97e-179	4.35e-175	-0.79762
myCAFs	MFAP2	1.00159	1.82e-178	4.02e-174	-1.00159
myCAFs	NTM	1.00049	1.61e-176	3.55e-172	-1.00049
myCAFs	UNC5B	0.77761	7.91e-160	1.75e-155	-0.77761
myCAFs	TRIM59	0.85221	4.01e-155	8.86e-151	-0.85221
myCAFs	TPM2	0.93118	5.62e-155	1.24e-150	-0.93118
myCAFs	LRRC15	0.81612	9.36e-154	2.07e-149	-0.81612
myCAFs	MYL9	0.91662	4.14e-152	9.14e-148	-0.91662
myCAFs	PLAU	1.05145	3.34e-151	7.38e-147	-1.05145
myCAFs	FLNA	0.93612	6.26e-151	1.38e-146	-0.93612
myCAFs	ETV1	0.70527	3.32e-148	7.32e-144	-0.70527
myCAFs	ITGB1	0.65897	3.51e-147	7.74e-143	-0.65897
myCAFs	MXRA5	0.86337	4.01e-147	8.84e-143	-0.86337
myCAFs	NUAK1	0.85504	4.36e-146	9.61e-142	-0.85504
myCAFs	CTSB	0.89448	2.78e-141	6.13e-137	-0.89448
myCAFs	TPM4	0.61543	2.25e-140	4.96e-136	-0.61543
myCAFs	COL8A1	1.03416	1.04e-137	2.29e-133	-1.03416
myCAFs	MATN3	1.03843	2.68e-136	5.91e-132	-1.03843
myCAFs	VCAN	0.72995	3.64e-136	8.03e-132	-0.72995
myCAFs	ENPP1	0.76475	4.89e-136	1.08e-131	-0.76475
myCAFs	PLPP4	0.6208	6.17e-133	1.36e-128	-0.6208
myCAFs	RUNX2	0.70791	1.15e-132	2.55e-128	-0.70791
myCAFs	F13A1	0.83009	4.41e-132	9.73e-128	-0.83009
myCAFs	TMSB10	0.5802	7.36e-129	1.62e-124	-0.5802
myCAFs	FAP	0.66056	3.78e-124	8.34e-120	-0.66056
myCAFs	SPATS2L	0.72301	4.89e-123	1.08e-118	-0.72301
myCAFs	ITGB5	0.7365	4.4e-119	9.7e-115	-0.7365
myCAFs	ADAMTS12	0.63832	3.42e-118	7.54e-114	-0.63832
myCAFs	SLC6A6	0.84311	4.77e-117	1.05e-112	-0.84311
myCAFs	RAI14	0.69852	4.83e-115	1.07e-110	-0.69852
myCAFs	WNT5A	0.94034	4.91e-115	1.08e-110	-0.94034
myCAFs	NREP	0.76276	6.83e-115	1.51e-110	-0.76276
myCAFs	SLC44A1	0.71889	6.75e-114	1.49e-109	-0.71889
myCAFs	GRP	0.78415	4.41e-112	9.72e-108	-0.78415
myCAFs	COL6A3	0.55767	2.42e-111	5.34e-107	-0.55767
myCAFs	BGN	0.61848	7.02e-110	1.55e-105	-0.61848
myCAFs	MYL6	0.5764	7.22e-110	1.59e-105	-0.5764
myCAFs	ACTN1	0.63351	1.64e-109	3.61e-105	-0.63351
myCAFs	HTRA1	0.80439	2.99e-108	6.6e-104	-0.80439
myCAFs	HLA-B	0.66354	1.66e-107	3.65e-103	-0.66354
myCAFs	PALLD	0.62057	1.02e-106	2.24e-102	-0.62057
myCAFs	DIO2	0.88451	2.9e-104	6.4e-100	-0.88451
myCAFs	CCND1	0.66891	2.62e-103	5.79e-99	-0.66891
myCAFs	COL8A2	0.61197	1.17e-102	2.58e-98	-0.61197
myCAFs	EDNRA	0.7211	2.58e-102	5.7e-98	-0.7211
myCAFs	LINC01705	0.62872	2.88e-102	6.35e-98	-0.62872
myCAFs	SUGCT	0.58652	4.64e-102	1.02e-97	-0.58652
myCAFs	LMO7	0.58234	1.37e-101	3.03e-97	-0.58234
myCAFs	CDC42EP3	0.54364	2.62e-101	5.78e-97	-0.54364
myCAFs	CALU	0.56941	1.94e-100	4.27e-96	-0.56941
myCAFs	PTK7	0.68923	4.08e-100	9.01e-96	-0.68923
myCAFs	MYL12A	0.61693	8.32e-100	1.84e-95	-0.61693
myCAFs	RAB31	0.68369	9.44e-100	2.08e-95	-0.68369
myCAFs	DSG2	0.61311	9.59e-100	2.12e-95	-0.61311
myCAFs	NRP2	0.58759	1.09e-99	2.4e-95	-0.58759
myCAFs	PCDH7	0.65036	1.25e-98	2.75e-94	-0.65036
myCAFs	PDLIM3	0.7323	2.83e-97	6.25e-93	-0.7323
myCAFs	MYLK	0.63164	5.8e-97	1.28e-92	-0.63164
myCAFs	TMEM158	0.87226	1.14e-96	2.51e-92	-0.87226
myCAFs	ACTB	0.59085	1.74e-96	3.84e-92	-0.59085
myCAFs	PPFIBP1	0.65074	8.37e-96	1.85e-91	-0.65074
myCAFs	CMTM3	0.6485	9.02e-95	1.99e-90	-0.6485
myCAFs	CTSZ	0.59808	1.86e-94	4.1e-90	-0.59808
myCAFs	CD55	0.64977	2.21e-94	4.88e-90	-0.64977
myCAFs	MICAL2	0.54359	2.5e-94	5.52e-90	-0.54359
myCAFs	KIAA1217	0.63393	2.37e-92	5.23e-88	-0.63393
myCAFs	HOPX	0.80582	2.95e-92	6.51e-88	-0.80582
myCAFs	CD99	0.5508	3.66e-92	8.08e-88	-0.5508
myCAFs	LEF1	0.45791	6.01e-92	1.33e-87	-0.45791
myCAFs	CNN2	0.62656	2.55e-91	5.62e-87	-0.62656
myCAFs	RIN2	0.63873	3e-91	6.61e-87	-0.63873
myCAFs	STMN1	0.55763	2.06e-90	4.55e-86	-0.55763
myCAFs	SCUBE3	0.61447	5.48e-90	1.21e-85	-0.61447
myCAFs	PRSS23	0.70826	2.41e-89	5.33e-85	-0.70826
myCAFs	SPECC1	0.50494	6.05e-89	1.34e-84	-0.50494
myCAFs	RASGRF2	0.4439	1.79e-88	3.95e-84	-0.4439
myCAFs	SGIP1	0.58371	1.99e-87	4.38e-83	-0.58371
myCAFs	KIF26B	0.47688	6.9e-85	1.52e-80	-0.47688
myCAFs	ATP5F1E	0.48099	9.6e-85	2.12e-80	-0.48099
myCAFs	LAMP5	0.5779	1.3e-84	2.87e-80	-0.5779
myCAFs	CADM1	0.47059	8.32e-84	1.84e-79	-0.47059
myCAFs	SERPINH1	0.61426	2.83e-83	6.25e-79	-0.61426
myCAFs	LOXL1	0.70259	5.48e-83	1.21e-78	-0.70259
myCAFs	ID3	0.81784	8.16e-83	1.8e-78	-0.81784
myCAFs	FNDC1	0.61066	1.5e-82	3.32e-78	-0.61066
myCAFs	TAGLN	0.69091	8.3e-81	1.83e-76	-0.69091
myCAFs	FBXO32	0.59304	2.33e-80	5.15e-76	-0.59304
myCAFs	LBH	0.59852	1.17e-79	2.58e-75	-0.59852
myCAFs	PAWR	0.51466	2.84e-79	6.26e-75	-0.51466
myCAFs	KANK4	0.49465	9.88e-78	2.18e-73	-0.49465
myCAFs	VGLL4	0.568	7.21e-77	1.59e-72	-0.568
myCAFs	DCBLD1	0.5156	1.66e-76	3.65e-72	-0.5156
myCAFs	PLS3	0.54205	4.22e-76	9.3e-72	-0.54205
myCAFs	NBL1	0.60422	2.48e-75	5.47e-71	-0.60422
myCAFs	SHISA2	0.43861	4.59e-75	1.01e-70	-0.43861
myCAFs	SPOCK1	0.64302	1.2e-72	2.65e-68	-0.64302
myCAFs	LRRC17	0.82883	3.71e-72	8.18e-68	-0.82883
myCAFs	CARMN	0.51865	1.33e-71	2.94e-67	-0.51865
myCAFs	CHN1	0.43339	1.67e-70	3.69e-66	-0.43339
myCAFs	TIMP3	0.77259	6.8e-70	1.5e-65	-0.77259
myCAFs	HHIP	0.58276	6.13e-69	1.35e-64	-0.58276
myCAFs	MXRA8	0.54296	1.73e-68	3.81e-64	-0.54296
myCAFs	PERP	0.52817	2.75e-68	6.07e-64	-0.52817
myCAFs	MBOAT2	0.39109	5.36e-68	1.18e-63	-0.39109
myCAFs	PKM	0.55974	6.95e-68	1.53e-63	-0.55974
myCAFs	PTTG1IP	0.52961	2.45e-67	5.4e-63	-0.52961
myCAFs	ATXN1	0.47375	7.23e-67	1.59e-62	-0.47375
myCAFs	ADAMTS6	0.52598	1.96e-66	4.33e-62	-0.52598
myCAFs	B2M	0.38319	2.91e-66	6.43e-62	-0.38319
myCAFs	CFL1	0.4392	6.62e-65	1.46e-60	-0.4392
myCAFs	PRDM1	0.57607	1.52e-64	3.34e-60	-0.57607
myCAFs	TIMP2	0.41357	2.27e-64	5.01e-60	-0.41357
myCAFs	C17orf49	0.48508	7.3e-64	1.61e-59	-0.48508
myCAFs	C5orf46	0.36808	8.2e-64	1.81e-59	-0.36808
myCAFs	EPYC	0.98827	8.52e-64	1.88e-59	-0.98827
myCAFs	TGFB1I1	0.50487	1.11e-63	2.44e-59	-0.50487
myCAFs	NOX4	0.38459	1.21e-63	2.66e-59	-0.38459
myCAFs	CPE	0.67453	8.36e-63	1.84e-58	-0.67453
myCAFs	TNS3	0.4088	1.41e-62	3.11e-58	-0.4088
myCAFs	ANKH	0.54106	2.85e-62	6.3e-58	-0.54106
myCAFs	GJA1	0.64431	1.7e-61	3.74e-57	-0.64431
myCAFs	MINDY2	0.50266	4.64e-61	1.02e-56	-0.50266
myCAFs	TWIST1	0.45765	1.41e-60	3.12e-56	-0.45765
myCAFs	CDKL5	0.38555	3.39e-60	7.48e-56	-0.38555
myCAFs	ISLR	0.87611	2.18e-59	4.82e-55	-0.87611
myCAFs	PDLIM5	0.48451	3.35e-59	7.4e-55	-0.48451
myCAFs	PMEPA1	0.46344	4.15e-58	9.15e-54	-0.46344
myCAFs	HSD17B6	0.25906	9.16e-58	2.02e-53	-0.25906
myCAFs	NPR3	0.6779	2.67e-57	5.88e-53	-0.6779
myCAFs	ADAM12	0.59855	6.96e-57	1.54e-52	-0.59855
myCAFs	CLIC4	0.47367	8.16e-57	1.8e-52	-0.47367
myCAFs	SVIL	0.49806	2.76e-56	6.08e-52	-0.49806
myCAFs	IFI27	0.68266	3.13e-56	6.91e-52	-0.68266
myCAFs	DERL3	0.43008	6e-56	1.32e-51	-0.43008
myCAFs	CTSK	0.52294	6.46e-56	1.43e-51	-0.52294
myCAFs	FAT1	0.49107	7.58e-56	1.67e-51	-0.49107
myCAFs	PTPN14	0.40952	1.1e-55	2.42e-51	-0.40952
myCAFs	PDLIM2	0.45431	3.46e-55	7.62e-51	-0.45431
myCAFs	STARD4-AS1	0.38923	4.5e-55	9.94e-51	-0.38923
myCAFs	CRNDE	0.28367	5.79e-55	1.28e-50	-0.28367
myCAFs	ZBED1	0.40855	2.54e-54	5.6e-50	-0.40855
myCAFs	SYTL2	0.41349	5.45e-54	1.2e-49	-0.41349
myCAFs	CCN4	0.41594	1.8e-53	3.97e-49	-0.41594
myCAFs	MRVI1	0.37471	6.46e-53	1.43e-48	-0.37471
myCAFs	LAMA4	0.54214	7.72e-53	1.7e-48	-0.54214
myCAFs	DKK3	0.41326	1.62e-52	3.58e-48	-0.41326
myCAFs	CHCHD10	0.46802	1.75e-52	3.85e-48	-0.46802
myCAFs	ASPN	0.73022	2.7e-52	5.96e-48	-0.73022
myCAFs	GPX8	0.43916	2.85e-52	6.3e-48	-0.43916
myCAFs	MME	0.40038	3.01e-52	6.64e-48	-0.40038
myCAFs	LPP	0.4788	3.77e-52	8.31e-48	-0.4788
myCAFs	FGF1	0.2926	3.8e-52	8.38e-48	-0.2926
myCAFs	FNBP1L	0.42896	4.79e-52	1.06e-47	-0.42896
myCAFs	HLA-A	0.43913	1.85e-51	4.09e-47	-0.43913
myCAFs	HCFC1R1	0.49633	2.48e-51	5.47e-47	-0.49633
myCAFs	PMAIP1	0.37698	4.06e-51	8.95e-47	-0.37698
myCAFs	ITGBL1	0.50876	1.68e-50	3.71e-46	-0.50876
myCAFs	MSRB3	0.43377	2.35e-50	5.18e-46	-0.43377
myCAFs	FGD6	0.32335	3.14e-50	6.93e-46	-0.32335
myCAFs	P4HB	0.4574	5.79e-50	1.28e-45	-0.4574
myCAFs	MIF	0.5929	5.92e-50	1.31e-45	-0.5929
myCAFs	PDGFRB	0.44169	9e-50	1.99e-45	-0.44169
myCAFs	GAPDH	0.59979	9.66e-50	2.13e-45	-0.59979
myCAFs	VCL	0.42593	1.18e-49	2.61e-45	-0.42593
myCAFs	FABP5	0.65557	1.19e-49	2.63e-45	-0.65557
myCAFs	MDK	0.54355	4.26e-49	9.4e-45	-0.54355
myCAFs	CDK6	0.36414	4.3e-49	9.48e-45	-0.36414
myCAFs	DOCK5	0.2672	6.32e-49	1.39e-44	-0.2672
myCAFs	HLA-C	0.46613	9.91e-49	2.19e-44	-0.46613
myCAFs	C1QTNF6	0.37354	1.23e-48	2.71e-44	-0.37354
myCAFs	IL32	0.50786	2.74e-48	6.04e-44	-0.50786
myCAFs	BHLHE41	0.47235	3.3e-48	7.28e-44	-0.47235
myCAFs	JCAD	0.33845	4.17e-48	9.21e-44	-0.33845
myCAFs	FZD1	0.47965	5.23e-48	1.15e-43	-0.47965
myCAFs	RPS27L	0.4466	5.4e-48	1.19e-43	-0.4466
myCAFs	COL7A1	0.45476	6.69e-48	1.48e-43	-0.45476
myCAFs	CASC15	0.38274	9.2e-48	2.03e-43	-0.38274
myCAFs	CHPF	0.4449	1.3e-47	2.87e-43	-0.4449
myCAFs	ST5	0.39873	1.5e-47	3.32e-43	-0.39873
myCAFs	ACTN4	0.41436	1.62e-47	3.57e-43	-0.41436
myCAFs	C4orf48	0.41065	1.81e-47	3.99e-43	-0.41065
myCAFs	CNTN1	0.40595	8.51e-47	1.88e-42	-0.40595
myCAFs	STRA6	0.28898	9.87e-47	2.18e-42	-0.28898
myCAFs	BRI3	0.38145	1.03e-46	2.27e-42	-0.38145
myCAFs	RCN3	0.44034	1.04e-46	2.31e-42	-0.44034
myCAFs	PXDN	0.49388	1.18e-46	2.59e-42	-0.49388
myCAFs	TCF4	0.41111	2.27e-46	5e-42	-0.41111
myCAFs	MITF	0.42849	2.81e-46	6.21e-42	-0.42849
myCAFs	VMP1	0.4966	3.84e-46	8.48e-42	-0.4966
myCAFs	IGFBP5	0.57001	4.39e-46	9.69e-42	-0.57001
myCAFs	SOX4	0.43529	4.68e-46	1.03e-41	-0.43529
myCAFs	OSTC	0.42402	5.67e-46	1.25e-41	-0.42402
myCAFs	FOXQ1	0.2689	7.67e-46	1.69e-41	-0.2689
myCAFs	SLC46A3	0.35629	2.13e-45	4.7e-41	-0.35629
myCAFs	PLXNC1	0.40915	2.38e-45	5.25e-41	-0.40915
myCAFs	SSR3	0.36739	4.48e-45	9.89e-41	-0.36739
myCAFs	MARVELD1	0.40014	4.56e-45	1.01e-40	-0.40014
myCAFs	GALNT5	0.3334	8.23e-45	1.82e-40	-0.3334
myCAFs	DUXAP8	0.45883	4.02e-44	8.86e-40	-0.45883
myCAFs	ROBO2	0.31061	7.62e-44	1.68e-39	-0.31061
myCAFs	NDUFA4	0.40886	8.13e-44	1.79e-39	-0.40886
myCAFs	APBB2	0.3797	1.79e-43	3.96e-39	-0.3797
myCAFs	RNF144A	0.34552	2.02e-43	4.46e-39	-0.34552
myCAFs	FARP1	0.3751	2.03e-43	4.48e-39	-0.3751
myCAFs	HIP1	0.32232	5.72e-43	1.26e-38	-0.32232
myCAFs	RABAC1	0.3613	7.48e-43	1.65e-38	-0.3613
myCAFs	PARVA	0.38373	1.16e-42	2.56e-38	-0.38373
myCAFs	ENTPD1	0.39091	1.25e-42	2.75e-38	-0.39091
myCAFs	SEC31A	0.34913	3.01e-42	6.64e-38	-0.34913
myCAFs	HOXB2	0.3361	3.33e-42	7.35e-38	-0.3361
myCAFs	KIAA0355	0.29944	3.99e-42	8.81e-38	-0.29944
myCAFs	SMARCB1	0.35288	6.41e-42	1.42e-37	-0.35288
myCAFs	ISG15	0.64803	1.15e-41	2.55e-37	-0.64803
myCAFs	BCAT1	0.41231	1.19e-41	2.62e-37	-0.41231
myCAFs	GNB1	0.37444	1.41e-41	3.12e-37	-0.37444
myCAFs	CDKN2B	0.40769	1.47e-41	3.24e-37	-0.40769
myCAFs	ENAH	0.3961	2.24e-41	4.94e-37	-0.3961
myCAFs	SIPA1L1	0.32137	2.71e-41	5.98e-37	-0.32137
myCAFs	CAPZB	0.3514	4.83e-41	1.07e-36	-0.3514
myCAFs	MIR4435-2HG	0.33698	4.9e-41	1.08e-36	-0.33698
myCAFs	TCF12	0.38197	6.01e-41	1.33e-36	-0.38197
myCAFs	SLC16A3	0.33383	9.11e-41	2.01e-36	-0.33383
myCAFs	SCUBE2	0.28525	1.19e-40	2.62e-36	-0.28525
myCAFs	MIAT	0.29629	1.91e-40	4.2e-36	-0.29629
myCAFs	BAX	0.40432	2.62e-40	5.79e-36	-0.40432
myCAFs	TUBB	0.41598	4.72e-40	1.04e-35	-0.41598
myCAFs	HOXB3	0.26958	5.55e-40	1.23e-35	-0.26958
myCAFs	MAF	0.66571	1.96e-39	4.32e-35	-0.66571
myCAFs	NOTCH3	0.34987	2.4e-39	5.29e-35	-0.34987
myCAFs	SH3PXD2A	0.39802	3.7e-39	8.17e-35	-0.39802
myCAFs	PRRX1	0.37478	4.19e-39	9.24e-35	-0.37478
myCAFs	GOPC	0.38176	7.93e-39	1.75e-34	-0.38176
myCAFs	PPIC	0.31651	1.23e-38	2.72e-34	-0.31651
myCAFs	ATP5MC2	0.3468	1.43e-38	3.16e-34	-0.3468
myCAFs	PLOD1	0.42841	1.94e-38	4.28e-34	-0.42841
myCAFs	RHOA	0.31137	7.1e-38	1.57e-33	-0.31137
myCAFs	TSPO	0.40396	1.01e-37	2.23e-33	-0.40396
myCAFs	PLEC	0.43625	1.02e-37	2.24e-33	-0.43625
myCAFs	PDLIM7	0.41274	1.2e-37	2.64e-33	-0.41274
myCAFs	GPC1	0.39223	2.91e-37	6.41e-33	-0.39223
myCAFs	WIPF1	0.32182	3.55e-37	7.83e-33	-0.32182
myCAFs	VEZT	0.30668	3.4e-36	7.51e-32	-0.30668
myCAFs	PODNL1	0.28118	4.05e-36	8.95e-32	-0.28118
myCAFs	MAGED1	0.3869	5.9e-36	1.3e-31	-0.3869
myCAFs	P3H1	0.37072	6.03e-36	1.33e-31	-0.37072
myCAFs	GOLM1	0.3731	6.46e-36	1.43e-31	-0.3731
myCAFs	STK17B	0.29122	1.53e-35	3.39e-31	-0.29122
myCAFs	PCSK1N	0.68524	2.06e-35	4.55e-31	-0.68524
myCAFs	PLOD2	0.35433	2.16e-35	4.77e-31	-0.35433
myCAFs	IGFBP2	0.6974	2.27e-35	5e-31	-0.6974
myCAFs	ITGA1	0.50524	3.89e-35	8.59e-31	-0.50524
myCAFs	DUSP10	0.29587	3.93e-35	8.67e-31	-0.29587
myCAFs	PLAT	0.29225	4.5e-35	9.93e-31	-0.29225
myCAFs	MAP4K4	0.3865	5.62e-35	1.24e-30	-0.3865
myCAFs	HTRA3	0.586	8.97e-35	1.98e-30	-0.586
myCAFs	CAP1	0.33096	1.06e-34	2.34e-30	-0.33096
myCAFs	TMEM200A	0.25567	1.39e-34	3.07e-30	-0.25567
myCAFs	FSCN1	0.33708	1.54e-34	3.39e-30	-0.33708
myCAFs	PRMT2	0.31508	1.83e-34	4.04e-30	-0.31508
myCAFs	TEAD1	0.34507	2.34e-34	5.17e-30	-0.34507
myCAFs	RBP4	0.34708	3.58e-34	7.89e-30	-0.34708
myCAFs	TPST2	0.32423	4.15e-34	9.15e-30	-0.32423
myCAFs	EGLN3	0.28932	4.71e-34	1.04e-29	-0.28932
myCAFs	FKBP10	0.39469	5.64e-34	1.24e-29	-0.39469
myCAFs	NDUFC2	0.35312	1.82e-33	4.02e-29	-0.35312
myCAFs	P3H4	0.30786	2.28e-33	5.02e-29	-0.30786
myCAFs	LMOD1	0.29671	2.62e-33	5.79e-29	-0.29671
myCAFs	GALNT1	0.41344	1.06e-32	2.33e-28	-0.41344
myCAFs	PPP1R14B	0.36967	1.28e-32	2.82e-28	-0.36967
myCAFs	STX7	0.30744	1.77e-32	3.91e-28	-0.30744
myCAFs	CTNNB1	0.34249	2.58e-32	5.69e-28	-0.34249
myCAFs	CYTOR	0.26168	3.06e-32	6.76e-28	-0.26168
myCAFs	C2orf27A	0.3056	4.47e-32	9.86e-28	-0.3056
myCAFs	UACA	0.41257	5.08e-32	1.12e-27	-0.41257
myCAFs	CALM2	0.35376	7.25e-32	1.6e-27	-0.35376
myCAFs	ALDH1B1	0.25584	7.84e-32	1.73e-27	-0.25584
myCAFs	AOPEP	0.31432	9.98e-32	2.2e-27	-0.31432
myCAFs	MYO6	0.34076	1.03e-31	2.28e-27	-0.34076
myCAFs	FIBIN	0.3387	1.19e-31	2.62e-27	-0.3387
myCAFs	ILK	0.31447	2.03e-31	4.48e-27	-0.31447
myCAFs	KIFAP3	0.36623	2.63e-31	5.81e-27	-0.36623
myCAFs	CHST11	0.27726	3.3e-31	7.28e-27	-0.27726
myCAFs	ACTG1	0.2523	3.98e-31	8.78e-27	-0.2523
myCAFs	MFGE8	0.35518	2.43e-30	5.36e-26	-0.35518
myCAFs	CXCL14	0.73914	2.94e-30	6.48e-26	-0.73914
myCAFs	RUNX1	0.31745	4.27e-30	9.41e-26	-0.31745
myCAFs	RSAD2	0.35326	9.07e-30	2e-25	-0.35326
myCAFs	GNAI2	0.31084	1.21e-29	2.67e-25	-0.31084
myCAFs	HDLBP	0.29383	1.35e-29	2.98e-25	-0.29383
myCAFs	ITGA2	0.28983	1.43e-29	3.15e-25	-0.28983
myCAFs	TLN1	0.3024	2.11e-29	4.65e-25	-0.3024
myCAFs	CST1	0.97891	2.11e-29	4.66e-25	-0.97891
myCAFs	ZEB1	0.29902	4.12e-29	9.09e-25	-0.29902
myCAFs	FAM114A1	0.30921	5.47e-29	1.21e-24	-0.30921
myCAFs	TGFB1	0.36883	6.83e-29	1.51e-24	-0.36883
myCAFs	SEPTIN8	0.26307	1.54e-28	3.4e-24	-0.26307
myCAFs	XPO1	0.26884	3.64e-28	8.02e-24	-0.26884
myCAFs	ACTR3	0.29535	3.73e-28	8.23e-24	-0.29535
myCAFs	ADAM10	0.27669	5.11e-28	1.13e-23	-0.27669
myCAFs	TANC2	0.29623	5.52e-28	1.22e-23	-0.29623
myCAFs	EPSTI1	0.28094	8.19e-28	1.81e-23	-0.28094
myCAFs	DAP	0.27553	1.9e-27	4.2e-23	-0.27553
myCAFs	HEPH	0.25806	1.94e-27	4.28e-23	-0.25806
myCAFs	SEPTIN11	0.32449	1.95e-27	4.3e-23	-0.32449
myCAFs	MICU1	0.31306	1.98e-27	4.37e-23	-0.31306
myCAFs	CD276	0.29327	2.89e-27	6.39e-23	-0.29327
myCAFs	RALA	0.31073	3.3e-27	7.29e-23	-0.31073
myCAFs	OST4	0.32726	3.5e-27	7.73e-23	-0.32726
myCAFs	SEC23A	0.29811	3.61e-27	7.97e-23	-0.29811
myCAFs	RASAL2	0.26762	6.16e-27	1.36e-22	-0.26762
myCAFs	STAT2	0.3021	7.66e-27	1.69e-22	-0.3021
myCAFs	ADAMTS2	0.38836	8.94e-27	1.97e-22	-0.38836
myCAFs	RGS16	0.44337	9.11e-27	2.01e-22	-0.44337
myCAFs	LRRC32	0.27282	1.03e-26	2.27e-22	-0.27282
myCAFs	PPIB	0.26004	1.83e-26	4.03e-22	-0.26004
myCAFs	SEMA5A	0.32784	1.84e-26	4.07e-22	-0.32784
myCAFs	TTC3	0.28042	3.54e-26	7.81e-22	-0.28042
myCAFs	SERF2	0.25846	3.55e-26	7.84e-22	-0.25846
myCAFs	GPX7	0.31948	3.58e-26	7.89e-22	-0.31948
myCAFs	CALR	0.26964	5.32e-26	1.17e-21	-0.26964
myCAFs	INSIG2	0.2554	5.43e-26	1.2e-21	-0.2554
myCAFs	REEP3	0.28666	6.03e-26	1.33e-21	-0.28666
myCAFs	YPEL3	0.27521	8.3e-26	1.83e-21	-0.27521
myCAFs	CERCAM	0.3538	1.12e-25	2.47e-21	-0.3538
myCAFs	NT5DC2	0.27915	1.51e-25	3.32e-21	-0.27915
myCAFs	KDELR2	0.29581	1.65e-25	3.63e-21	-0.29581
myCAFs	WNT2	0.28204	1.9e-25	4.18e-21	-0.28204
myCAFs	ACTR2	0.26887	2.34e-25	5.17e-21	-0.26887
myCAFs	CSRP1	0.30632	5.27e-25	1.16e-20	-0.30632
myCAFs	FRMD6	0.31164	7.34e-25	1.62e-20	-0.31164
myCAFs	MAGED2	0.31905	7.91e-25	1.75e-20	-0.31905
myCAFs	NDUFA12	0.27548	1.46e-24	3.23e-20	-0.27548
myCAFs	HES4	0.28449	1.56e-24	3.45e-20	-0.28449
myCAFs	MGST3	0.26253	2.78e-24	6.14e-20	-0.26253
myCAFs	AP2S1	0.29153	3.02e-24	6.66e-20	-0.29153
myCAFs	HMCN1	0.35094	3.54e-24	7.8e-20	-0.35094
myCAFs	ITM2C	0.29205	3.76e-24	8.31e-20	-0.29205
myCAFs	NCOR2	0.27404	6.75e-24	1.49e-19	-0.27404
myCAFs	CARHSP1	0.27412	6.93e-24	1.53e-19	-0.27412
myCAFs	SEPTIN2	0.25568	8.41e-24	1.86e-19	-0.25568
myCAFs	COL15A1	0.26606	1.06e-23	2.34e-19	-0.26606
myCAFs	KCNQ1OT1	0.49088	1.65e-23	3.64e-19	-0.49088
myCAFs	PSD3	0.30366	1.66e-23	3.67e-19	-0.30366
myCAFs	SLC5A3	0.29709	2.09e-23	4.61e-19	-0.29709
myCAFs	AMIGO2	0.25826	2.22e-23	4.9e-19	-0.25826
myCAFs	MYOF	0.25731	6.12e-23	1.35e-18	-0.25731
myCAFs	PRRC1	0.25448	7.26e-23	1.6e-18	-0.25448
myCAFs	NORAD	0.28339	9.04e-23	2e-18	-0.28339
myCAFs	SSH1	0.25311	9.1e-23	2.01e-18	-0.25311
myCAFs	ENC1	0.28413	1.21e-22	2.68e-18	-0.28413
myCAFs	NXN	0.26412	1.24e-22	2.74e-18	-0.26412
myCAFs	CMIP	0.30728	1.37e-22	3.03e-18	-0.30728
myCAFs	CKLF	0.27717	1.41e-22	3.1e-18	-0.27717
myCAFs	FKBP9	0.29745	1.99e-22	4.4e-18	-0.29745
myCAFs	HSPG2	0.28262	2.63e-22	5.81e-18	-0.28262
myCAFs	CST7	0.36566	5.49e-22	1.21e-17	-0.36566
myCAFs	XAF1	0.2693	6.43e-22	1.42e-17	-0.2693
myCAFs	LNPEP	0.27498	6.6e-22	1.46e-17	-0.27498
myCAFs	COMT	0.26067	7.23e-22	1.59e-17	-0.26067
myCAFs	TMED9	0.26753	1.6e-21	3.54e-17	-0.26753
myCAFs	DPYSL3	0.2751	1.81e-21	3.99e-17	-0.2751
myCAFs	DYNC1I2	0.25207	4.37e-21	9.64e-17	-0.25207
myCAFs	KIAA0930	0.25056	6.51e-21	1.44e-16	-0.25056
myCAFs	ARPC2	0.25546	6.9e-21	1.52e-16	-0.25546
myCAFs	TAX1BP3	0.27798	1.24e-20	2.73e-16	-0.27798
myCAFs	ZMAT3	0.27049	3.95e-20	8.72e-16	-0.27049
myCAFs	NET1	0.31222	4.64e-20	1.02e-15	-0.31222
myCAFs	TSPAN9	0.27768	4.9e-20	1.08e-15	-0.27768
myCAFs	EVA1B	0.29006	5.63e-20	1.24e-15	-0.29006
myCAFs	ITGAV	0.25751	6.75e-20	1.49e-15	-0.25751
myCAFs	PAM	0.30587	2.36e-19	5.2e-15	-0.30587
myCAFs	CCN2	0.2591	2.71e-19	5.99e-15	-0.2591
myCAFs	SULF2	0.29469	3.51e-19	7.74e-15	-0.29469
myCAFs	TRIO	0.2872	4.65e-19	1.03e-14	-0.2872
myCAFs	FLNB	0.25881	5.36e-19	1.18e-14	-0.25881
myCAFs	MRPL51	0.26178	6.1e-19	1.35e-14	-0.26178
myCAFs	GBP1	0.31402	1.13e-18	2.5e-14	-0.31402
myCAFs	COL16A1	0.31852	1.26e-18	2.78e-14	-0.31852
myCAFs	RCN2	0.26138	2.34e-18	5.16e-14	-0.26138
myCAFs	BMP1	0.26164	7.01e-18	1.55e-13	-0.26164
myCAFs	PGK1	0.34898	5.52e-17	1.22e-12	-0.34898
myCAFs	C1QTNF3	0.42234	1.37e-16	3.01e-12	-0.42234
myCAFs	XIST	0.54844	3.12e-16	6.89e-12	-0.54844
myCAFs	CAVIN3	0.26069	4.96e-16	1.09e-11	-0.26069
myCAFs	P4HA1	0.33648	1e-15	2.21e-11	-0.33648
myCAFs	PARP14	0.25472	2.41e-15	5.32e-11	-0.25472
myCAFs	COL18A1	0.40828	2.96e-15	6.54e-11	-0.40828
myCAFs	PSMB8	0.25707	1.84e-14	4.06e-10	-0.25707
myCAFs	FAM118A	0.26228	2.54e-14	5.6e-10	-0.26228
myCAFs	CST2	0.3258	7.61e-14	1.68e-09	-0.3258
myCAFs	SPON2	0.31376	2.95e-13	6.51e-09	-0.31376
myCAFs	ANKRD37	0.33495	1.77e-12	3.91e-08	-0.33495
myCAFs	MRPS6	0.30109	1.36e-11	3e-07	-0.30109
myCAFs	COL6A1	0.2992	1.02e-10	2.24e-06	-0.2992
myCAFs	IFI44L	0.28252	1.19e-10	2.62e-06	-0.28252
myCAFs	STAT1	0.25194	2.21e-10	4.88e-06	-0.25194
myCAFs	IFI6	0.41285	1.04e-08	0.000229	-0.41285
iCAFs	C7	2.65335	0	0	2.65335
iCAFs	MGP	1.67506	0	0	1.67506
iCAFs	C3	1.62462	0	0	1.62462
iCAFs	COL14A1	1.59472	0	0	1.59472
iCAFs	NFIA	1.27502	1.52e-279	3.35e-275	1.27502
iCAFs	CFD	2.93839	7.78e-257	1.72e-252	2.93839
iCAFs	OGN	1.57201	1.47e-256	3.25e-252	1.57201
iCAFs	ABI3BP	1.18461	2.66e-248	5.86e-244	1.18461
iCAFs	SPARCL1	1.02212	2.8e-241	6.19e-237	1.02212
iCAFs	SELENOP	1.12332	2.14e-238	4.73e-234	1.12332
iCAFs	CCDC80	1.11223	9.55e-228	2.11e-223	1.11223
iCAFs	IGF1	1.78278	7.51e-224	1.66e-219	1.78278
iCAFs	MFAP4	1.11493	1.25e-223	2.75e-219	1.11493
iCAFs	PTGDS	2.14723	1.09e-221	2.4e-217	2.14723
iCAFs	ADH1B	1.40617	1.73e-221	3.81e-217	1.40617
iCAFs	IGFBP4	0.95829	2.43e-220	5.37e-216	0.95829
iCAFs	RARRES1	1.58025	5.34e-220	1.18e-215	1.58025
iCAFs	FBLN1	0.99125	3.45e-216	7.6e-212	0.99125
iCAFs	TNXB	1.03657	1.36e-210	3e-206	1.03657
iCAFs	FXYD1	1.03149	1.09e-207	2.41e-203	1.03149
iCAFs	ITM2A	1.09554	2.93e-205	6.47e-201	1.09554
iCAFs	MGST1	1.05698	9.41e-203	2.08e-198	1.05698
iCAFs	ABCA8	0.95866	1.42e-201	3.14e-197	0.95866
iCAFs	PLA2G2A	2.80754	2.35e-201	5.18e-197	2.80754
iCAFs	CHRDL1	0.82865	4.16e-201	9.17e-197	0.82865
iCAFs	JUN	1.22848	4.81e-200	1.06e-195	1.22848
iCAFs	SOD3	1.0093	4.01e-198	8.84e-194	1.0093
iCAFs	C1R	0.76248	2.08e-190	4.58e-186	0.76248
iCAFs	IL6ST	0.91492	8.66e-187	1.91e-182	0.91492
iCAFs	GSN	1.21285	1.29e-181	2.84e-177	1.21285
iCAFs	EFEMP1	0.97793	5.56e-177	1.23e-172	0.97793
iCAFs	JUND	0.84147	8.96e-175	1.98e-170	0.84147
iCAFs	CRISPLD2	0.95864	1.91e-173	4.22e-169	0.95864
iCAFs	FOS	1.14178	8.41e-173	1.85e-168	1.14178
iCAFs	NFIB	0.95259	4.46e-167	9.84e-163	0.95259
iCAFs	C16orf89	0.62806	1.75e-166	3.87e-162	0.62806
iCAFs	DPT	1.31441	2.55e-162	5.64e-158	1.31441
iCAFs	MEDAG	1.21977	6.16e-160	1.36e-155	1.21977
iCAFs	ZFP36	1.09415	5.19e-159	1.14e-154	1.09415
iCAFs	CXCL12	0.95701	8.89e-159	1.96e-154	0.95701
iCAFs	CEBPD	1.16453	4.32e-158	9.54e-154	1.16453
iCAFs	FOSB	1.08618	5.89e-158	1.3e-153	1.08618
iCAFs	KLF4	0.95578	3.29e-153	7.26e-149	0.95578
iCAFs	PLAC9	1.00717	3.75e-153	8.28e-149	1.00717
iCAFs	SFRP1	1.37421	5.76e-153	1.27e-148	1.37421
iCAFs	JUNB	1.0504	6.96e-152	1.54e-147	1.0504
iCAFs	GPX3	0.85799	3.59e-150	7.92e-146	0.85799
iCAFs	SLIT3	0.89325	3.22e-149	7.11e-145	0.89325
iCAFs	MT2A	1.67352	2.35e-148	5.18e-144	1.67352
iCAFs	HSPB6	0.82443	7.14e-146	1.58e-141	0.82443
iCAFs	PDK4	1.17584	3.67e-143	8.09e-139	1.17584
iCAFs	C11orf96	1.13674	3.03e-141	6.68e-137	1.13674
iCAFs	ITIH5	0.73842	1.93e-140	4.26e-136	0.73842
iCAFs	SERPINF1	0.7576	1.94e-138	4.27e-134	0.7576
iCAFs	HELLPAR	0.8331	7e-137	1.55e-132	0.8331
iCAFs	SERPINA3	1.31481	2.03e-136	4.48e-132	1.31481
iCAFs	ANK2	0.82131	6.6e-134	1.46e-129	0.82131
iCAFs	NAMPT	1.09685	1.27e-132	2.81e-128	1.09685
iCAFs	CLU	1.18272	3.44e-131	7.58e-127	1.18272
iCAFs	GPRC5A	0.90896	7.6e-126	1.68e-121	0.90896
iCAFs	ABCC9	0.73654	9.14e-125	2.02e-120	0.73654
iCAFs	SRPX	0.85042	1.51e-123	3.33e-119	0.85042
iCAFs	ANGPTL1	0.60202	3.46e-122	7.63e-118	0.60202
iCAFs	TGFBR3	0.6961	3.7e-122	8.16e-118	0.6961
iCAFs	MYC	0.76654	7.49e-122	1.65e-117	0.76654
iCAFs	SOCS3	0.94661	4.55e-121	1e-116	0.94661
iCAFs	CFH	0.98304	2.34e-118	5.17e-114	0.98304
iCAFs	MT1A	1.06586	1.08e-116	2.37e-112	1.06586
iCAFs	BTG2	0.9948	1.83e-116	4.05e-112	0.9948
iCAFs	C1S	0.52303	4.82e-115	1.06e-110	0.52303
iCAFs	YBX3	0.6246	5.44e-111	1.2e-106	0.6246
iCAFs	ADAMTS1	0.90222	1.09e-110	2.42e-106	0.90222
iCAFs	GPC3	0.8009	1.41e-109	3.1e-105	0.8009
iCAFs	NTRK2	0.60562	1.78e-109	3.94e-105	0.60562
iCAFs	CD34	0.52297	3.17e-109	6.99e-105	0.52297
iCAFs	KLF9	0.74222	6.59e-108	1.45e-103	0.74222
iCAFs	METTL7A	0.65104	2.27e-106	5.01e-102	0.65104
iCAFs	EIF4A1	0.65428	2.56e-106	5.65e-102	0.65428
iCAFs	ZBTB16	0.75548	4.43e-106	9.79e-102	0.75548
iCAFs	IL33	0.48045	1.69e-105	3.72e-101	0.48045
iCAFs	CST3	0.25463	1.88e-103	4.14e-99	0.25463
iCAFs	DCN	0.53367	2.86e-103	6.32e-99	0.53367
iCAFs	HAS1	0.65432	4.37e-102	9.65e-98	0.65432
iCAFs	ZFP36L2	0.79407	9.45e-102	2.09e-97	0.79407
iCAFs	2023-03-03	0.40576	1.3e-101	2.87e-97	0.40576
iCAFs	PTGIS	0.68937	2.33e-101	5.14e-97	0.68937
iCAFs	THBS1	1.15713	1.12e-100	2.47e-96	1.15713
iCAFs	EGR1	0.85059	6.38e-100	1.41e-95	0.85059
iCAFs	CD302	0.67604	9.08e-99	2e-94	0.67604
iCAFs	UAP1	0.93072	3.19e-98	7.03e-94	0.93072
iCAFs	C1orf21	0.63726	1.51e-97	3.33e-93	0.63726
iCAFs	SOD2	1.10083	1.95e-97	4.3e-93	1.10083
iCAFs	PNRC1	0.67903	2.97e-96	6.56e-92	0.67903
iCAFs	SRSF7	0.72218	3.58e-96	7.91e-92	0.72218
iCAFs	MT1X	1.81244	2.43e-95	5.36e-91	1.81244
iCAFs	SCARA5	0.52936	2.94e-94	6.49e-90	0.52936
iCAFs	EIF1	0.39369	1.52e-92	3.35e-88	0.39369
iCAFs	FBLN5	0.65386	1.74e-92	3.83e-88	0.65386
iCAFs	TFPI	0.6755	2.25e-92	4.96e-88	0.6755
iCAFs	MT1M	1.62283	9.5e-91	2.1e-86	1.62283
iCAFs	SAMHD1	0.64345	1.49e-90	3.3e-86	0.64345
iCAFs	RSPO3	0.69191	2.44e-90	5.38e-86	0.69191
iCAFs	PROS1	0.57036	1.92e-89	4.23e-85	0.57036
iCAFs	NFKBIA	0.78155	2.64e-89	5.83e-85	0.78155
iCAFs	AKAP12	0.68623	4.81e-88	1.06e-83	0.68623
iCAFs	OAF	0.6324	1.17e-87	2.58e-83	0.6324
iCAFs	STEAP2	0.7117	1.67e-87	3.69e-83	0.7117
iCAFs	EMP1	1.08192	1.41e-86	3.11e-82	1.08192
iCAFs	PI16	0.85918	2.93e-86	6.47e-82	0.85918
iCAFs	BTG1	0.82005	4.72e-86	1.04e-81	0.82005
iCAFs	NR4A1	0.6721	9.69e-86	2.14e-81	0.6721
iCAFs	ANGPTL4	0.81038	2.32e-85	5.13e-81	0.81038
iCAFs	PODN	0.65789	5.22e-85	1.15e-80	0.65789
iCAFs	IER2	0.98571	6.53e-84	1.44e-79	0.98571
iCAFs	PDGFRA	0.65147	5.32e-82	1.17e-77	0.65147
iCAFs	DDX21	0.7608	1.6e-81	3.53e-77	0.7608
iCAFs	NOVA1	0.41437	9.44e-81	2.08e-76	0.41437
iCAFs	SVEP1	0.6122	1.94e-80	4.29e-76	0.6122
iCAFs	APLP2	0.54566	2.17e-79	4.78e-75	0.54566
iCAFs	ANXA1	0.7932	8.22e-79	1.81e-74	0.7932
iCAFs	TPT1	0.30728	1.98e-74	4.37e-70	0.30728
iCAFs	PTX3	1.38616	3.98e-74	8.78e-70	1.38616
iCAFs	AKR1C1	0.32796	1.04e-73	2.29e-69	0.32796
iCAFs	CAB39L	0.43969	3.18e-73	7.03e-69	0.43969
iCAFs	GFRA1	0.33883	1.01e-72	2.24e-68	0.33883
iCAFs	RDH10	0.56008	1.43e-72	3.16e-68	0.56008
iCAFs	CCL19	1.94986	2.36e-72	5.21e-68	1.94986
iCAFs	CFB	0.52741	3.69e-72	8.14e-68	0.52741
iCAFs	EDNRB	0.45577	6.75e-72	1.49e-67	0.45577
iCAFs	EGFR	0.43442	3.8e-71	8.38e-67	0.43442
iCAFs	STEAP1	0.60875	1.17e-70	2.59e-66	0.60875
iCAFs	CD81	0.40516	8.08e-70	1.78e-65	0.40516
iCAFs	TPPP3	0.67335	2.55e-69	5.63e-65	0.67335
iCAFs	EBF1	0.44013	1.24e-68	2.74e-64	0.44013
iCAFs	FOXO3	0.56769	1.28e-68	2.82e-64	0.56769
iCAFs	SCRG1	0.47542	3.38e-68	7.47e-64	0.47542
iCAFs	APOE	1.01024	4.5e-68	9.93e-64	1.01024
iCAFs	KCND3	0.26389	1.73e-67	3.83e-63	0.26389
iCAFs	CHRDL2	0.32811	2.32e-67	5.11e-63	0.32811
iCAFs	CDON	0.29009	1.05e-66	2.31e-62	0.29009
iCAFs	SPTBN1	0.56181	1.44e-66	3.18e-62	0.56181
iCAFs	FHL1	0.72673	2.54e-66	5.6e-62	0.72673
iCAFs	AOX1	0.31007	1.72e-65	3.8e-61	0.31007
iCAFs	IL1R1	0.60953	6.75e-65	1.49e-60	0.60953
iCAFs	PID1	0.44942	1.22e-62	2.68e-58	0.44942
iCAFs	TMEM176A	0.55218	3.52e-62	7.78e-58	0.55218
iCAFs	G0S2	0.86971	4.76e-62	1.05e-57	0.86971
iCAFs	TMEM176B	0.57975	7.84e-62	1.73e-57	0.57975
iCAFs	SELENBP1	0.31135	3.05e-61	6.73e-57	0.31135
iCAFs	NFATC2	0.5637	2.05e-60	4.52e-56	0.5637
iCAFs	SERPING1	0.42217	3.61e-60	7.97e-56	0.42217
iCAFs	BDKRB1	0.4636	4.33e-60	9.55e-56	0.4636
iCAFs	TMEM100	0.41912	8.76e-60	1.93e-55	0.41912
iCAFs	LHFPL2	0.47086	3.82e-59	8.42e-55	0.47086
iCAFs	SCN7A	0.65382	4.38e-59	9.67e-55	0.65382
iCAFs	F10	0.34705	9.75e-59	2.15e-54	0.34705
iCAFs	TIMP1	0.36034	7.36e-58	1.62e-53	0.36034
iCAFs	ALDH1A1	0.52519	2.26e-57	4.99e-53	0.52519
iCAFs	CCNL1	0.58152	5.91e-57	1.3e-52	0.58152
iCAFs	TNFAIP2	0.51887	1e-56	2.21e-52	0.51887
iCAFs	EPB41L3	0.3569	1.53e-56	3.38e-52	0.3569
iCAFs	RHOU	0.32504	2.38e-56	5.25e-52	0.32504
iCAFs	IGFBP6	1.00404	2.89e-56	6.38e-52	1.00404
iCAFs	ATF3	0.54622	3.25e-56	7.18e-52	0.54622
iCAFs	CCDC71L	0.84995	4.95e-56	1.09e-51	0.84995
iCAFs	PLPP3	0.5374	8.44e-56	1.86e-51	0.5374
iCAFs	FKBP5	0.54714	6.1e-55	1.35e-50	0.54714
iCAFs	DDX5	0.3556	6.79e-55	1.5e-50	0.3556
iCAFs	HSD11B1	0.42619	3.1e-54	6.84e-50	0.42619
iCAFs	GFPT2	0.54087	3.29e-54	7.27e-50	0.54087
iCAFs	MCL1	0.51483	3.54e-54	7.82e-50	0.51483
iCAFs	ABLIM1	0.45252	3.58e-54	7.91e-50	0.45252
iCAFs	DCLK1	0.39024	1.19e-53	2.63e-49	0.39024
iCAFs	FGF2	0.42715	5.34e-53	1.18e-48	0.42715
iCAFs	SNHG15	0.40181	5.54e-53	1.22e-48	0.40181
iCAFs	FGF7	0.65493	2.88e-52	6.35e-48	0.65493
iCAFs	SPTSSA	0.53286	5.27e-52	1.16e-47	0.53286
iCAFs	ADAMTSL4	0.27312	7.07e-52	1.56e-47	0.27312
iCAFs	PLPP1	0.43756	8.26e-52	1.82e-47	0.43756
iCAFs	ARHGAP29	0.35052	1.3e-51	2.87e-47	0.35052
iCAFs	GSTM5	0.32871	2.44e-51	5.38e-47	0.32871
iCAFs	NFKBIZ	0.60442	5.33e-51	1.18e-46	0.60442
iCAFs	LXN	0.60607	6.65e-51	1.47e-46	0.60607
iCAFs	NOP16	0.30649	1.63e-50	3.59e-46	0.30649
iCAFs	MAT2A	0.54344	2.32e-50	5.13e-46	0.54344
iCAFs	RPL21	0.28765	3.61e-50	7.96e-46	0.28765
iCAFs	H3F3B	0.30109	1.17e-49	2.58e-45	0.30109
iCAFs	CAPN6	0.28673	1.02e-48	2.24e-44	0.28673
iCAFs	HSPB8	0.35283	1.71e-48	3.77e-44	0.35283
iCAFs	NR4A3	0.34699	1.94e-48	4.28e-44	0.34699
iCAFs	STEAP4	0.40673	1.97e-48	4.34e-44	0.40673
iCAFs	LMNA	0.82346	3.8e-48	8.37e-44	0.82346
iCAFs	LMO3	0.25746	6.32e-48	1.39e-43	0.25746
iCAFs	RPL7	0.27403	6.4e-48	1.41e-43	0.27403
iCAFs	CREB5	0.33669	7.06e-48	1.56e-43	0.33669
iCAFs	ABCA6	0.44666	5.14e-47	1.13e-42	0.44666
iCAFs	SERPINE2	0.76308	7.17e-47	1.58e-42	0.76308
iCAFs	OSR1	0.35624	1.54e-46	3.39e-42	0.35624
iCAFs	CELF2	0.39817	1.9e-46	4.2e-42	0.39817
iCAFs	COL4A4	0.3521	1.14e-45	2.53e-41	0.3521
iCAFs	LSP1	0.33636	1.6e-45	3.52e-41	0.33636
iCAFs	CTSH	0.37621	3.21e-45	7.08e-41	0.37621
iCAFs	ADIRF	0.60048	5.49e-45	1.21e-40	0.60048
iCAFs	TMSB4X	0.33828	1.19e-44	2.62e-40	0.33828
iCAFs	FOSL1	0.25204	2.3e-44	5.08e-40	0.25204
iCAFs	FILIP1	0.36327	2.46e-44	5.43e-40	0.36327
iCAFs	CILP	0.47541	4.26e-44	9.4e-40	0.47541
iCAFs	EGR3	0.49429	4.58e-44	1.01e-39	0.49429
iCAFs	EEF1B2	0.32548	1.07e-43	2.36e-39	0.32548
iCAFs	STOM	0.43761	1.07e-43	2.36e-39	0.43761
iCAFs	MMP23B	0.45732	1.11e-43	2.46e-39	0.45732
iCAFs	TUBB4B	0.49151	6.67e-43	1.47e-38	0.49151
iCAFs	LINC01140	0.33187	1.25e-42	2.75e-38	0.33187
iCAFs	KDM6B	0.49672	1.26e-42	2.78e-38	0.49672
iCAFs	TXNIP	0.68487	1.93e-42	4.25e-38	0.68487
iCAFs	CCL2	0.95168	6.03e-42	1.33e-37	0.95168
iCAFs	TFPI2	0.43423	2.59e-41	5.71e-37	0.43423
iCAFs	MBP	0.37836	3.09e-41	6.81e-37	0.37836
iCAFs	TCF21	0.4272	6.63e-41	1.46e-36	0.4272
iCAFs	ABCA9	0.32899	1.3e-40	2.87e-36	0.32899
iCAFs	LRRN4CL	0.2941	1.61e-40	3.55e-36	0.2941
iCAFs	CTSC	0.66734	1.79e-40	3.96e-36	0.66734
iCAFs	ARID5B	0.54583	2.72e-40	6.01e-36	0.54583
iCAFs	LSAMP	0.39748	3.16e-40	6.97e-36	0.39748
iCAFs	A2M	0.75819	1.19e-39	2.62e-35	0.75819
iCAFs	TSHZ2	0.40344	1.46e-39	3.21e-35	0.40344
iCAFs	NNMT	0.53778	1.51e-39	3.34e-35	0.53778
iCAFs	PTGS2	0.52192	1.77e-39	3.91e-35	0.52192
iCAFs	SLPI	0.60976	2.63e-39	5.8e-35	0.60976
iCAFs	NFIX	0.38118	3.82e-39	8.44e-35	0.38118
iCAFs	LEPR	0.47459	7.6e-39	1.68e-34	0.47459
iCAFs	CXCL2	0.65642	1.67e-38	3.68e-34	0.65642
iCAFs	CYBRD1	0.39289	3.16e-38	6.97e-34	0.39289
iCAFs	SLC7A2	0.25139	3.71e-38	8.18e-34	0.25139
iCAFs	VEGFA	0.41724	4.56e-38	1.01e-33	0.41724
iCAFs	LTBP4	0.48152	5.31e-38	1.17e-33	0.48152
iCAFs	CLEC3B	0.27171	8.56e-38	1.89e-33	0.27171
iCAFs	GPATCH4	0.33171	1.22e-37	2.69e-33	0.33171
iCAFs	HLA-DPA1	0.3094	1.38e-37	3.05e-33	0.3094
iCAFs	RBMS1	0.4107	1.55e-37	3.41e-33	0.4107
iCAFs	TMEM70	0.36039	1.55e-37	3.42e-33	0.36039
iCAFs	PLTP	0.38635	1.29e-36	2.85e-32	0.38635
iCAFs	IFITM2	0.37131	4.54e-36	1e-31	0.37131
iCAFs	NCL	0.38546	5.04e-36	1.11e-31	0.38546
iCAFs	MAFF	0.34876	5.17e-36	1.14e-31	0.34876
iCAFs	PLBD1	0.31006	7.75e-36	1.71e-31	0.31006
iCAFs	PRKAR2B	0.47518	1.08e-35	2.38e-31	0.47518
iCAFs	DUSP1	0.39751	1.6e-35	3.53e-31	0.39751
iCAFs	CRIP1	0.9402	1.69e-35	3.73e-31	0.9402
iCAFs	TWIST2	0.28705	2.88e-35	6.35e-31	0.28705
iCAFs	FCGRT	0.4143	3.02e-35	6.67e-31	0.4143
iCAFs	MTUS1	0.52474	6.52e-35	1.44e-30	0.52474
iCAFs	SCPEP1	0.38571	7.32e-35	1.62e-30	0.38571
iCAFs	S100A13	0.40277	1.38e-34	3.04e-30	0.40277
iCAFs	ST3GAL1	0.29501	1.43e-34	3.17e-30	0.29501
iCAFs	MAP1B	0.41064	1.76e-34	3.89e-30	0.41064
iCAFs	LITAF	0.4707	2.1e-34	4.63e-30	0.4707
iCAFs	NFIL3	0.33002	2.84e-34	6.27e-30	0.33002
iCAFs	RNASE4	0.41308	3.42e-34	7.54e-30	0.41308
iCAFs	HIF1A	0.54725	3.67e-34	8.1e-30	0.54725
iCAFs	CCDC102B	0.3241	7.04e-34	1.55e-29	0.3241
iCAFs	XBP1	0.41228	7.39e-34	1.63e-29	0.41228
iCAFs	LPAR1	0.26009	8.76e-34	1.93e-29	0.26009
iCAFs	CFAP69	0.25632	9.84e-34	2.17e-29	0.25632
iCAFs	SOCS2	0.32094	1.25e-33	2.75e-29	0.32094
iCAFs	PNRC2	0.37821	1.25e-33	2.75e-29	0.37821
iCAFs	RND3	0.51583	1.64e-33	3.62e-29	0.51583
iCAFs	NEGR1	0.35424	3.27e-33	7.22e-29	0.35424
iCAFs	WDR43	0.35713	4.33e-33	9.55e-29	0.35713
iCAFs	GPNMB	0.39694	5.17e-33	1.14e-28	0.39694
iCAFs	RHOB	0.42559	5.51e-33	1.22e-28	0.42559
iCAFs	SAT1	0.41429	6.1e-33	1.35e-28	0.41429
iCAFs	RPL23	0.26668	6.92e-33	1.53e-28	0.26668
iCAFs	EEF1D	0.27917	7.75e-33	1.71e-28	0.27917
iCAFs	SLC16A2	0.2952	1.68e-32	3.7e-28	0.2952
iCAFs	SNHG8	0.40148	1.87e-32	4.12e-28	0.40148
iCAFs	H19	0.27888	1.93e-32	4.26e-28	0.27888
iCAFs	NOLC1	0.31702	3.4e-32	7.51e-28	0.31702
iCAFs	AMD1	0.32304	8.92e-32	1.97e-27	0.32304
iCAFs	THBS4	0.7001	9.51e-32	2.1e-27	0.7001
iCAFs	SPRY2	0.31927	1.7e-31	3.74e-27	0.31927
iCAFs	STAT3	0.364	2e-31	4.41e-27	0.364
iCAFs	TENT5A	0.50477	2.01e-31	4.44e-27	0.50477
iCAFs	PPP1R15A	0.47919	2.17e-31	4.79e-27	0.47919
iCAFs	EIF1AX	0.36919	2.69e-31	5.93e-27	0.36919
iCAFs	UGCG	0.44271	3.49e-31	7.7e-27	0.44271
iCAFs	PCDH9	0.32514	3.67e-31	8.1e-27	0.32514
iCAFs	NOP56	0.33611	6.05e-31	1.34e-26	0.33611
iCAFs	LGALS3	0.34343	7.26e-31	1.6e-26	0.34343
iCAFs	PBX1	0.34188	9.26e-31	2.04e-26	0.34188
iCAFs	RERG	0.26895	1.3e-30	2.86e-26	0.26895
iCAFs	SLC19A2	0.28954	1.31e-30	2.89e-26	0.28954
iCAFs	COLEC11	0.33654	2.15e-30	4.75e-26	0.33654
iCAFs	KCNN3	0.26941	3.92e-30	8.66e-26	0.26941
iCAFs	GYPC	0.3722	4.66e-30	1.03e-25	0.3722
iCAFs	SRSF5	0.3775	5.65e-30	1.25e-25	0.3775
iCAFs	OLFML3	0.37262	5.71e-30	1.26e-25	0.37262
iCAFs	TDO2	0.36816	6.13e-30	1.35e-25	0.36816
iCAFs	MT-CO1	0.26245	8.16e-30	1.8e-25	0.26245
iCAFs	CTNNAL1	0.33091	9.33e-30	2.06e-25	0.33091
iCAFs	NCOA7	0.3999	1.03e-29	2.27e-25	0.3999
iCAFs	ABHD5	0.27214	1.05e-29	2.31e-25	0.27214
iCAFs	USP53	0.29345	1.29e-29	2.85e-25	0.29345
iCAFs	FGL2	0.30867	2.26e-29	4.98e-25	0.30867
iCAFs	PER2	0.30812	3.1e-29	6.84e-25	0.30812
iCAFs	EPHX1	0.27674	4.52e-29	9.97e-25	0.27674
iCAFs	HNRNPAB	0.39014	5.35e-29	1.18e-24	0.39014
iCAFs	ATP1A1	0.40373	6.21e-29	1.37e-24	0.40373
iCAFs	NPC2	0.26908	6.23e-29	1.38e-24	0.26908
iCAFs	SERPINE1	0.81187	1.24e-28	2.73e-24	0.81187
iCAFs	SFPQ	0.35507	1.3e-28	2.88e-24	0.35507
iCAFs	LAMA2	0.38478	1.5e-28	3.31e-24	0.38478
iCAFs	PREX2	0.27782	1.73e-28	3.82e-24	0.27782
iCAFs	AC037198.1	0.28829	2.39e-28	5.27e-24	0.28829
iCAFs	DNAJA1	0.38913	4.2e-28	9.26e-24	0.38913
iCAFs	NR4A2	0.36543	4.48e-28	9.88e-24	0.36543
iCAFs	SRGAP1	0.34952	8.78e-28	1.94e-23	0.34952
iCAFs	GLUL	0.45182	1e-27	2.21e-23	0.45182
iCAFs	ALDH1A3	0.41072	1.34e-27	2.95e-23	0.41072
iCAFs	CH25H	0.40397	4.09e-27	9.03e-23	0.40397
iCAFs	S100A10	0.60894	5.44e-27	1.2e-22	0.60894
iCAFs	RSL1D1	0.36097	5.58e-27	1.23e-22	0.36097
iCAFs	ALDH2	0.28853	1.07e-26	2.37e-22	0.28853
iCAFs	DDX3X	0.35875	2.43e-26	5.36e-22	0.35875
iCAFs	ATP2B1	0.3333	3.47e-26	7.66e-22	0.3333
iCAFs	PLIN2	0.47932	1.22e-25	2.69e-21	0.47932
iCAFs	ZNF106	0.40772	1.29e-25	2.84e-21	0.40772
iCAFs	GSTM3	0.33416	1.46e-25	3.22e-21	0.33416
iCAFs	HSPD1	0.41639	1.54e-25	3.4e-21	0.41639
iCAFs	SERTAD1	0.41566	1.69e-25	3.74e-21	0.41566
iCAFs	SLIT2	0.27143	1.94e-25	4.27e-21	0.27143
iCAFs	PPA1	0.32849	5.5e-25	1.21e-20	0.32849
iCAFs	SPRY1	0.43477	8.89e-25	1.96e-20	0.43477
iCAFs	MMP19	0.29846	9.27e-25	2.05e-20	0.29846
iCAFs	FSTL3	0.3165	9.87e-25	2.18e-20	0.3165
iCAFs	QSOX1	0.29456	1.09e-24	2.41e-20	0.29456
iCAFs	SMIM14	0.35092	1.18e-24	2.61e-20	0.35092
iCAFs	SDC4	0.26143	2.99e-24	6.61e-20	0.26143
iCAFs	MAP3K20	0.33978	3.06e-24	6.75e-20	0.33978
iCAFs	JADE1	0.30067	3.42e-24	7.54e-20	0.30067
iCAFs	TNFSF13B	0.28568	3.53e-24	7.78e-20	0.28568
iCAFs	DPYSL2	0.3314	3.93e-24	8.68e-20	0.3314
iCAFs	TRIOBP	0.26188	4.21e-24	9.3e-20	0.26188
iCAFs	RAB8B	0.31393	7.66e-24	1.69e-19	0.31393
iCAFs	CBLB	0.34926	7.87e-24	1.74e-19	0.34926
iCAFs	F3	0.43014	8.25e-24	1.82e-19	0.43014
iCAFs	CD248	0.40401	8.69e-24	1.92e-19	0.40401
iCAFs	GNPNAT1	0.26791	1.04e-23	2.29e-19	0.26791
iCAFs	MIR100HG	0.45197	1.23e-23	2.7e-19	0.45197
iCAFs	FAM126A	0.31576	2.23e-23	4.93e-19	0.31576
iCAFs	CYGB	0.29822	5.02e-23	1.11e-18	0.29822
iCAFs	SFRP4	0.57503	5.57e-23	1.23e-18	0.57503
iCAFs	CPED1	0.31882	5.79e-23	1.28e-18	0.31882
iCAFs	NABP1	0.28507	5.89e-23	1.3e-18	0.28507
iCAFs	NDRG2	0.2579	5.99e-23	1.32e-18	0.2579
iCAFs	SETBP1	0.25848	7.98e-23	1.76e-18	0.25848
iCAFs	SGCE	0.25347	8.86e-23	1.96e-18	0.25347
iCAFs	NOC3L	0.25144	1.03e-22	2.27e-18	0.25144
iCAFs	NFE2L2	0.30021	1.5e-22	3.3e-18	0.30021
iCAFs	UGDH	0.52442	1.9e-22	4.19e-18	0.52442
iCAFs	CAMK2N1	0.32932	3.26e-22	7.2e-18	0.32932
iCAFs	ADD3	0.32355	3.57e-22	7.88e-18	0.32355
iCAFs	INTS6	0.29624	4.36e-22	9.63e-18	0.29624
iCAFs	HAS2	0.47993	5.28e-22	1.16e-17	0.47993
iCAFs	IER3	0.64442	5.31e-22	1.17e-17	0.64442
iCAFs	UBE2S	0.30944	5.52e-22	1.22e-17	0.30944
iCAFs	EPB41L2	0.31035	1.13e-21	2.5e-17	0.31035
iCAFs	ACSL4	0.51435	1.17e-21	2.59e-17	0.51435
iCAFs	TSPYL2	0.3551	1.6e-21	3.54e-17	0.3551
iCAFs	ZNF593	0.26546	2.44e-21	5.37e-17	0.26546
iCAFs	MYADM	0.40225	1.68e-20	3.72e-16	0.40225
iCAFs	TFAM	0.25255	2.9e-20	6.39e-16	0.25255
iCAFs	SPART	0.28811	2.96e-20	6.54e-16	0.28811
iCAFs	GTPBP4	0.2511	3.12e-20	6.88e-16	0.2511
iCAFs	CD44	0.27225	3.73e-20	8.22e-16	0.27225
iCAFs	EIF1B	0.33853	4.62e-20	1.02e-15	0.33853
iCAFs	EPS8	0.34297	1.65e-19	3.64e-15	0.34297
iCAFs	PROCR	0.29506	1.83e-19	4.04e-15	0.29506
iCAFs	SRSF3	0.27966	2.06e-19	4.54e-15	0.27966
iCAFs	BAG3	0.26495	2.37e-19	5.23e-15	0.26495
iCAFs	CTSL	0.44978	4.48e-19	9.89e-15	0.44978
iCAFs	CEBPB	0.27808	6.26e-19	1.38e-14	0.27808
iCAFs	LHFPL6	0.29501	9.1e-19	2.01e-14	0.29501
iCAFs	REV3L	0.32642	9.67e-19	2.13e-14	0.32642
iCAFs	PXDC1	0.29213	2.45e-18	5.4e-14	0.29213
iCAFs	NFKB1	0.28941	3e-18	6.63e-14	0.28941
iCAFs	SRSF2	0.28555	8.06e-18	1.78e-13	0.28555
iCAFs	TOP1	0.3017	1.41e-17	3.11e-13	0.3017
iCAFs	MYCBP2	0.28233	2.06e-17	4.55e-13	0.28233
iCAFs	CEBPZ	0.26959	2.18e-17	4.8e-13	0.26959
iCAFs	ABL2	0.40568	2.68e-17	5.9e-13	0.40568
iCAFs	PTN	0.30122	2.88e-17	6.35e-13	0.30122
iCAFs	NR2F1	0.37372	4.17e-17	9.2e-13	0.37372
iCAFs	TXNRD1	0.29899	6.47e-17	1.43e-12	0.29899
iCAFs	APPL1	0.25062	6.54e-17	1.44e-12	0.25062
iCAFs	AHI1	0.25997	1.09e-16	2.41e-12	0.25997
iCAFs	SDCBP	0.28757	1.15e-16	2.55e-12	0.28757
iCAFs	CCN5	0.47783	1.18e-16	2.6e-12	0.47783
iCAFs	SNRPD1	0.25724	1.69e-16	3.73e-12	0.25724
iCAFs	EIF5	0.26601	1.75e-16	3.86e-12	0.26601
iCAFs	SLC4A7	0.39384	1.96e-16	4.32e-12	0.39384
iCAFs	GNG11	0.27691	2.19e-16	4.83e-12	0.27691
iCAFs	GEM	0.35175	2.84e-16	6.27e-12	0.35175
iCAFs	ETF1	0.25611	3.46e-16	7.64e-12	0.25611
iCAFs	EPHA3	0.31984	4.66e-16	1.03e-11	0.31984
iCAFs	WTAP	0.2915	4.8e-16	1.06e-11	0.2915
iCAFs	SQSTM1	0.26572	5.14e-16	1.13e-11	0.26572
iCAFs	PLSCR1	0.2689	6.21e-16	1.37e-11	0.2689
iCAFs	TUBB6	0.27276	7.34e-16	1.62e-11	0.27276
iCAFs	NIFK	0.2526	9.47e-16	2.09e-11	0.2526
iCAFs	INMT	0.28768	1.84e-15	4.06e-11	0.28768
iCAFs	PDGFRL	0.32303	2.1e-15	4.63e-11	0.32303
iCAFs	S100A4	0.28286	2.33e-15	5.13e-11	0.28286
iCAFs	PRPF38B	0.26586	2.54e-15	5.6e-11	0.26586
iCAFs	SRGN	0.35795	2.93e-14	6.48e-10	0.35795
iCAFs	AZI2	0.25906	3.36e-14	7.41e-10	0.25906
iCAFs	CRYBG3	0.25606	3.89e-14	8.58e-10	0.25606
iCAFs	CDV3	0.27075	5.28e-14	1.17e-09	0.27075
iCAFs	GSPT1	0.2894	1.05e-13	2.32e-09	0.2894
iCAFs	CTSF	0.25399	1.26e-13	2.78e-09	0.25399
iCAFs	OSMR	0.25089	1.31e-13	2.89e-09	0.25089
iCAFs	RHOQ	0.30857	1.56e-13	3.44e-09	0.30857
iCAFs	MIDN	0.26775	1.72e-13	3.81e-09	0.26775
iCAFs	UGP2	0.41492	2.03e-13	4.48e-09	0.41492
iCAFs	PA2G4	0.26835	2.12e-13	4.68e-09	0.26835
iCAFs	SGK1	0.40777	6.07e-13	1.34e-08	0.40777
iCAFs	CITED2	0.27775	6.82e-13	1.51e-08	0.27775
iCAFs	GADD45B	0.39664	8.43e-13	1.86e-08	0.39664
iCAFs	PIM1	0.28023	1.15e-12	2.53e-08	0.28023
iCAFs	TGM2	0.28631	5.79e-12	1.28e-07	0.28631
iCAFs	KLF2	0.29998	1.19e-11	2.63e-07	0.29998
iCAFs	HNRNPU	0.26564	1.36e-11	3.01e-07	0.26564
iCAFs	HSPA8	0.25074	1.65e-11	3.64e-07	0.25074
iCAFs	SH3BP5	0.25815	1.98e-11	4.37e-07	0.25815
iCAFs	GADD45A	0.34256	3.25e-11	7.18e-07	0.34256
iCAFs	METRNL	0.25113	6.47e-11	1.43e-06	0.25113
iCAFs	GUCY1A1	0.31934	6.04e-10	1.33e-05	0.31934
iCAFs	PTPRC	0.45449	7.49e-10	1.65e-05	0.45449
iCAFs	RGCC	0.71076	1.04e-09	2.29e-05	0.71076
iCAFs	TSC22D3	0.26334	1.11e-09	2.44e-05	0.26334
iCAFs	CYP1B1	0.43705	1.5e-08	0.000331	0.43705

## Sheet: Supplementary Figure 5C
cluster	gene	log2FCpos	p_val	p_val_adj	log2FC
SPP1+ macrophages	CSTB	2.23427	0	0	-2.23427
SPP1+ macrophages	FBP1	2.13895	0	0	-2.13895
SPP1+ macrophages	SPP1	2.13552	0	0	-2.13552
SPP1+ macrophages	MARCO	1.64209	0	0	-1.64209
SPP1+ macrophages	FABP5	1.47151	0	0	-1.47151
SPP1+ macrophages	MCEMP1	1.39969	0	0	-1.39969
SPP1+ macrophages	PLIN2	1.39464	0	0	-1.39464
SPP1+ macrophages	GCHFR	1.38213	0	0	-1.38213
SPP1+ macrophages	MIF	1.34302	0	0	-1.34302
SPP1+ macrophages	C15orf48	1.22316	0	0	-1.22316
SPP1+ macrophages	S100A10	1.16285	0	0	-1.16285
SPP1+ macrophages	CD52	1.12013	0	0	-1.12013
SPP1+ macrophages	SLC11A1	1.03671	0	0	-1.03671
SPP1+ macrophages	BCL2A1	1.03512	0	0	-1.03512
SPP1+ macrophages	LDHA	1.01828	0	0	-1.01828
SPP1+ macrophages	S100A6	0.99936	0	0	-0.99936
SPP1+ macrophages	VIM	0.99756	0	0	-0.99756
SPP1+ macrophages	SMIM25	0.97289	0	0	-0.97289
SPP1+ macrophages	LGALS3	0.95937	0	0	-0.95937
SPP1+ macrophages	GAPDH	0.91342	0	0	-0.91342
SPP1+ macrophages	AQP9	0.89959	0	0	-0.89959
SPP1+ macrophages	SH3BGRL3	0.86301	0	0	-0.86301
SPP1+ macrophages	FTL	0.84343	0	0	-0.84343
SPP1+ macrophages	CTSD	0.82811	0	0	-0.82811
SPP1+ macrophages	FTH1	0.75223	0	0	-0.75223
SPP1+ macrophages	LGALS1	0.75079	0	0	-0.75079
SPP1+ macrophages	S100A11	0.71634	0	0	-0.71634
SPP1+ macrophages	FLT1	0.74132	2.03e-303	4.47e-299	-0.74132
SPP1+ macrophages	VCAN	1.59054	1.06e-287	2.34e-283	-1.59054
SPP1+ macrophages	BRI3	0.57896	1.43e-278	3.15e-274	-0.57896
SPP1+ macrophages	MGST1	0.85557	7.51e-270	1.66e-265	-0.85557
SPP1+ macrophages	UPP1	0.8381	2.82e-265	6.22e-261	-0.8381
SPP1+ macrophages	SEMA3C	0.69598	5.55e-259	1.23e-254	-0.69598
SPP1+ macrophages	ENO1	0.74113	2.9e-258	6.39e-254	-0.74113
SPP1+ macrophages	RGCC	1.21689	3.43e-257	7.56e-253	-1.21689
SPP1+ macrophages	ERO1A	0.98207	8.05e-257	1.78e-252	-0.98207
SPP1+ macrophages	TPI1	0.71985	2.04e-256	4.51e-252	-0.71985
SPP1+ macrophages	S100A9	1.09213	7.93e-255	1.75e-250	-1.09213
SPP1+ macrophages	GPNMB	0.72616	1.98e-252	4.37e-248	-0.72616
SPP1+ macrophages	SDC2	1.00715	2.47e-248	5.46e-244	-1.00715
SPP1+ macrophages	HK2	1.01611	1.35e-244	2.98e-240	-1.01611
SPP1+ macrophages	SERF2	0.45597	7.56e-241	1.67e-236	-0.45597
SPP1+ macrophages	RETN	1.3737	6.53e-236	1.44e-231	-1.3737
SPP1+ macrophages	SLAMF9	0.59681	1.6e-235	3.53e-231	-0.59681
SPP1+ macrophages	TGM2	1.04954	6.01e-228	1.33e-223	-1.04954
SPP1+ macrophages	ANXA2	0.60261	4.43e-227	9.78e-223	-0.60261
SPP1+ macrophages	ATP6V1F	0.57749	8.81e-225	1.94e-220	-0.57749
SPP1+ macrophages	PKM	0.63938	4.01e-224	8.85e-220	-0.63938
SPP1+ macrophages	APLP2	0.60106	7.52e-221	1.66e-216	-0.60106
SPP1+ macrophages	GSTO1	0.6159	5.06e-219	1.12e-214	-0.6159
SPP1+ macrophages	CYP27A1	0.84561	3.46e-211	7.64e-207	-0.84561
SPP1+ macrophages	TM4SF19	0.52355	1.61e-210	3.56e-206	-0.52355
SPP1+ macrophages	ADM	0.97009	9.76e-204	2.15e-199	-0.97009
SPP1+ macrophages	APOC1	1.13253	7.78e-202	1.72e-197	-1.13253
SPP1+ macrophages	FLNA	0.69155	7.98e-199	1.76e-194	-0.69155
SPP1+ macrophages	PPDPF	0.65795	1.84e-195	4.06e-191	-0.65795
SPP1+ macrophages	SLC2A1	0.7574	1.06e-193	2.35e-189	-0.7574
SPP1+ macrophages	IL1RN	1.47137	2.53e-193	5.58e-189	-1.47137
SPP1+ macrophages	LSP1	0.61616	1.33e-191	2.93e-187	-0.61616
SPP1+ macrophages	TXN	0.72495	1.2e-189	2.66e-185	-0.72495
SPP1+ macrophages	INHBA	1.2672	4.37e-187	9.65e-183	-1.2672
SPP1+ macrophages	FN1	1.42871	2.16e-185	4.76e-181	-1.42871
SPP1+ macrophages	CHIT1	1.9197	2.68e-175	5.91e-171	-1.9197
SPP1+ macrophages	TIMP1	1.28178	6.11e-175	1.35e-170	-1.28178
SPP1+ macrophages	PPARG	0.51997	1.63e-173	3.59e-169	-0.51997
SPP1+ macrophages	NCF2	0.60424	9.97e-172	2.2e-167	-0.60424
SPP1+ macrophages	MATK	0.44627	2.51e-170	5.53e-166	-0.44627
SPP1+ macrophages	NOP10	0.57596	8.23e-168	1.82e-163	-0.57596
SPP1+ macrophages	NUPR1	1.31509	6.59e-167	1.45e-162	-1.31509
SPP1+ macrophages	CCL7	0.88044	3.06e-163	6.76e-159	-0.88044
SPP1+ macrophages	S100A8	1.30669	4.52e-163	9.97e-159	-1.30669
SPP1+ macrophages	LPL	0.95623	2.93e-161	6.46e-157	-0.95623
SPP1+ macrophages	CHI3L1	1.27991	1.06e-158	2.34e-154	-1.27991
SPP1+ macrophages	CD68	0.46535	7.94e-156	1.75e-151	-0.46535
SPP1+ macrophages	NDRG1	0.81413	4.01e-155	8.85e-151	-0.81413
SPP1+ macrophages	EMP1	0.51294	3.08e-154	6.8e-150	-0.51294
SPP1+ macrophages	ALOX5AP	0.67795	4.2e-154	9.26e-150	-0.67795
SPP1+ macrophages	PLPP3	0.41086	1.49e-151	3.3e-147	-0.41086
SPP1+ macrophages	PDXK	0.58964	2.71e-149	5.99e-145	-0.58964
SPP1+ macrophages	TMEM38B	0.4315	1.04e-147	2.3e-143	-0.4315
SPP1+ macrophages	CTSL	0.70921	5.44e-145	1.2e-140	-0.70921
SPP1+ macrophages	MCRIP2	0.48126	2.46e-144	5.43e-140	-0.48126
SPP1+ macrophages	PGK1	0.60375	1.85e-143	4.08e-139	-0.60375
SPP1+ macrophages	CSF1	0.5841	2.51e-143	5.53e-139	-0.5841
SPP1+ macrophages	CXXC5	0.45608	2.84e-142	6.27e-138	-0.45608
SPP1+ macrophages	PLAUR	0.57689	2.22e-139	4.89e-135	-0.57689
SPP1+ macrophages	ANPEP	0.52845	5.27e-137	1.16e-132	-0.52845
SPP1+ macrophages	TREM1	0.58165	1.25e-136	2.76e-132	-0.58165
SPP1+ macrophages	ENO2	0.41471	5.67e-136	1.25e-131	-0.41471
SPP1+ macrophages	MYL6	0.36735	1.84e-130	4.06e-126	-0.36735
SPP1+ macrophages	TNS1	0.37453	2.73e-130	6.02e-126	-0.37453
SPP1+ macrophages	BNIP3	0.64278	1.42e-129	3.13e-125	-0.64278
SPP1+ macrophages	PCOLCE2	0.44746	2.52e-129	5.56e-125	-0.44746
SPP1+ macrophages	ATP6V0D2	0.29673	1.01e-127	2.23e-123	-0.29673
SPP1+ macrophages	RAI14	0.37358	3.8e-127	8.38e-123	-0.37358
SPP1+ macrophages	PSMA7	0.4582	1.26e-126	2.79e-122	-0.4582
SPP1+ macrophages	CEBPB	0.55515	1.59e-126	3.51e-122	-0.55515
SPP1+ macrophages	CD82	0.42623	2.14e-126	4.72e-122	-0.42623
SPP1+ macrophages	IFI6	0.691	1.01e-125	2.23e-121	-0.691
SPP1+ macrophages	AK4	0.31949	6.7e-125	1.48e-120	-0.31949
SPP1+ macrophages	CCL2	1.40221	1.28e-124	2.83e-120	-1.40221
SPP1+ macrophages	CLIP4	0.50142	2.46e-124	5.42e-120	-0.50142
SPP1+ macrophages	CD9	0.57595	4.28e-124	9.45e-120	-0.57595
SPP1+ macrophages	ELOB	0.49531	7.1e-124	1.57e-119	-0.49531
SPP1+ macrophages	PHLDA1	0.68575	2.65e-121	5.84e-117	-0.68575
SPP1+ macrophages	FDX1	0.76451	5.94e-121	1.31e-116	-0.76451
SPP1+ macrophages	SERPINE1	0.38965	7.51e-120	1.66e-115	-0.38965
SPP1+ macrophages	SEC61G	0.55585	9.28e-119	2.05e-114	-0.55585
SPP1+ macrophages	CD109	0.49545	4.41e-117	9.73e-113	-0.49545
SPP1+ macrophages	NMB	0.55155	9.08e-117	2e-112	-0.55155
SPP1+ macrophages	CLEC5A	0.58808	1.61e-116	3.56e-112	-0.58808
SPP1+ macrophages	AGRP	0.33376	1.5e-115	3.32e-111	-0.33376
SPP1+ macrophages	CYSTM1	0.47244	3.84e-115	8.47e-111	-0.47244
SPP1+ macrophages	MGST3	0.46669	1.03e-113	2.28e-109	-0.46669
SPP1+ macrophages	ANGPTL4	0.52871	1.33e-112	2.94e-108	-0.52871
SPP1+ macrophages	ACP5	0.65365	2.38e-111	5.24e-107	-0.65365
SPP1+ macrophages	PGAM1	0.51359	2.03e-110	4.47e-106	-0.51359
SPP1+ macrophages	HILPDA	0.69352	4.11e-110	9.07e-106	-0.69352
SPP1+ macrophages	H2AFY	0.43308	5.24e-110	1.16e-105	-0.43308
SPP1+ macrophages	GLIPR2	0.42999	7.4e-108	1.63e-103	-0.42999
SPP1+ macrophages	SNTB1	0.33256	3.42e-105	7.54e-101	-0.33256
SPP1+ macrophages	CD44	0.5137	5.91e-104	1.3e-99	-0.5137
SPP1+ macrophages	EGLN3	0.37789	2.71e-102	5.97e-98	-0.37789
SPP1+ macrophages	GAPLINC	0.31135	8.04e-99	1.77e-94	-0.31135
SPP1+ macrophages	P4HA1	0.54885	3.42e-98	7.55e-94	-0.54885
SPP1+ macrophages	VAT1	0.43822	1.03e-97	2.28e-93	-0.43822
SPP1+ macrophages	LTA4H	0.704	1.85e-97	4.08e-93	-0.704
SPP1+ macrophages	TNFSF14	0.30727	2.76e-96	6.08e-92	-0.30727
SPP1+ macrophages	RAB13	0.48826	6.27e-96	1.38e-91	-0.48826
SPP1+ macrophages	IL3RA	0.42002	1.13e-94	2.49e-90	-0.42002
SPP1+ macrophages	SLC2A3	0.74944	7.68e-94	1.7e-89	-0.74944
SPP1+ macrophages	ZNF395	0.29835	3.7e-92	8.17e-88	-0.29835
SPP1+ macrophages	EMP3	0.38612	9.17e-91	2.02e-86	-0.38612
SPP1+ macrophages	AL133453.1	0.38611	1.21e-90	2.67e-86	-0.38611
SPP1+ macrophages	TSPO	0.41034	2.07e-90	4.58e-86	-0.41034
SPP1+ macrophages	IFI30	0.50913	2.67e-89	5.9e-85	-0.50913
SPP1+ macrophages	ANXA5	0.33368	1.45e-88	3.2e-84	-0.33368
SPP1+ macrophages	ITGA5	0.36411	1.17e-87	2.57e-83	-0.36411
SPP1+ macrophages	YBX1	0.30434	1.51e-86	3.34e-82	-0.30434
SPP1+ macrophages	G0S2	0.9865	9.59e-86	2.12e-81	-0.9865
SPP1+ macrophages	GPI	0.45765	2.39e-85	5.28e-81	-0.45765
SPP1+ macrophages	PLP2	0.39383	6.07e-84	1.34e-79	-0.39383
SPP1+ macrophages	EIF4EBP1	0.43859	2.03e-81	4.48e-77	-0.43859
SPP1+ macrophages	CORO1C	0.38755	5.16e-81	1.14e-76	-0.38755
SPP1+ macrophages	MXI1	0.48547	1.61e-79	3.55e-75	-0.48547
SPP1+ macrophages	GNG5	0.35098	2.8e-79	6.18e-75	-0.35098
SPP1+ macrophages	TBC1D2	0.25878	1.18e-78	2.6e-74	-0.25878
SPP1+ macrophages	LRPAP1	0.48776	1.28e-78	2.83e-74	-0.48776
SPP1+ macrophages	BCAP31	0.42733	2.22e-78	4.89e-74	-0.42733
SPP1+ macrophages	FAM20C	0.37336	5.34e-78	1.18e-73	-0.37336
SPP1+ macrophages	ACTN1	0.40525	7.72e-78	1.7e-73	-0.40525
SPP1+ macrophages	C4orf3	0.40383	8.28e-78	1.83e-73	-0.40383
SPP1+ macrophages	CD63	0.37089	3.13e-77	6.92e-73	-0.37089
SPP1+ macrophages	CAPG	0.35658	3.45e-77	7.62e-73	-0.35658
SPP1+ macrophages	VDAC1	0.36883	5.69e-77	1.26e-72	-0.36883
SPP1+ macrophages	CES1	0.44634	4.65e-75	1.03e-70	-0.44634
SPP1+ macrophages	EAF1	0.34222	4.23e-74	9.34e-70	-0.34222
SPP1+ macrophages	LUCAT1	0.5851	5.92e-74	1.31e-69	-0.5851
SPP1+ macrophages	HSD3B7	0.26902	6.67e-74	1.47e-69	-0.26902
SPP1+ macrophages	GPCPD1	0.5078	1.81e-73	3.99e-69	-0.5078
SPP1+ macrophages	TOMM40	0.29187	5.97e-73	1.32e-68	-0.29187
SPP1+ macrophages	ANKRD28	0.37844	1.1e-72	2.42e-68	-0.37844
SPP1+ macrophages	SDC4	0.25685	4.23e-72	9.33e-68	-0.25685
SPP1+ macrophages	RPS27L	0.42197	4.47e-70	9.87e-66	-0.42197
SPP1+ macrophages	CA2	0.41891	5.06e-69	1.12e-64	-0.41891
SPP1+ macrophages	HPCAL1	0.32048	6.63e-69	1.46e-64	-0.32048
SPP1+ macrophages	SLC43A3	0.32627	2.37e-68	5.22e-64	-0.32627
SPP1+ macrophages	MTHFS	0.2529	3.5e-67	7.72e-63	-0.2529
SPP1+ macrophages	PIM1	0.37223	6.51e-67	1.44e-62	-0.37223
SPP1+ macrophages	HCFC1R1	0.32691	3.65e-66	8.06e-62	-0.32691
SPP1+ macrophages	FNDC3B	0.38066	3.05e-65	6.72e-61	-0.38066
SPP1+ macrophages	RALA	0.41812	4.2e-65	9.26e-61	-0.41812
SPP1+ macrophages	FGR	0.28405	6.89e-65	1.52e-60	-0.28405
SPP1+ macrophages	TCEAL9	0.31844	1.27e-64	2.79e-60	-0.31844
SPP1+ macrophages	CPD	0.32528	2.04e-64	4.49e-60	-0.32528
SPP1+ macrophages	CNIH4	0.31815	2.7e-64	5.96e-60	-0.31815
SPP1+ macrophages	RAC2	0.33291	3.77e-64	8.31e-60	-0.33291
SPP1+ macrophages	CYP1B1	0.43103	4.04e-64	8.92e-60	-0.43103
SPP1+ macrophages	MAP4K3-DT	0.25152	1.34e-63	2.97e-59	-0.25152
SPP1+ macrophages	RMDN3	0.37565	1.93e-63	4.26e-59	-0.37565
SPP1+ macrophages	TMEM91	0.2711	3.42e-63	7.55e-59	-0.2711
SPP1+ macrophages	GBE1	0.30592	3.44e-63	7.6e-59	-0.30592
SPP1+ macrophages	LAMP1	0.36233	3.45e-63	7.62e-59	-0.36233
SPP1+ macrophages	IL4I1	0.43341	7.07e-63	1.56e-58	-0.43341
SPP1+ macrophages	CD36	0.54026	1.94e-62	4.29e-58	-0.54026
SPP1+ macrophages	CALM3	0.40504	7.25e-62	1.6e-57	-0.40504
SPP1+ macrophages	TMEM251	0.3183	2.17e-61	4.78e-57	-0.3183
SPP1+ macrophages	ELOC	0.36493	4.17e-61	9.19e-57	-0.36493
SPP1+ macrophages	SULF2	0.31635	8.83e-61	1.95e-56	-0.31635
SPP1+ macrophages	MMP19	0.34097	1.67e-60	3.69e-56	-0.34097
SPP1+ macrophages	P4HB	0.36968	6.69e-60	1.48e-55	-0.36968
SPP1+ macrophages	SCD	0.4614	3.68e-59	8.13e-55	-0.4614
SPP1+ macrophages	HIF1A-AS3	0.53091	6.78e-59	1.5e-54	-0.53091
SPP1+ macrophages	SNX10	0.40858	7.48e-59	1.65e-54	-0.40858
SPP1+ macrophages	CST6	0.29862	1.75e-58	3.87e-54	-0.29862
SPP1+ macrophages	TPM4	0.38459	1.88e-58	4.14e-54	-0.38459
SPP1+ macrophages	ARRDC4	0.32678	7.25e-58	1.6e-53	-0.32678
SPP1+ macrophages	PPP1R14B	0.36562	2.82e-57	6.22e-53	-0.36562
SPP1+ macrophages	ANXA1	0.42572	1.57e-56	3.47e-52	-0.42572
SPP1+ macrophages	OST4	0.31527	2.74e-55	6.05e-51	-0.31527
SPP1+ macrophages	PLOD2	0.25909	3.64e-55	8.02e-51	-0.25909
SPP1+ macrophages	SLC25A19	0.33405	4.88e-55	1.08e-50	-0.33405
SPP1+ macrophages	DHRS3	0.31113	7.94e-55	1.75e-50	-0.31113
SPP1+ macrophages	S100A4	0.25406	1.69e-54	3.73e-50	-0.25406
SPP1+ macrophages	SOAT1	0.38548	3.32e-54	7.32e-50	-0.38548
SPP1+ macrophages	NDUFS5	0.31086	4.82e-54	1.06e-49	-0.31086
SPP1+ macrophages	CALM1	0.28009	1.15e-53	2.53e-49	-0.28009
SPP1+ macrophages	VKORC1	0.32825	6.55e-53	1.44e-48	-0.32825
SPP1+ macrophages	C12orf49	0.31244	7.35e-53	1.62e-48	-0.31244
SPP1+ macrophages	ATP6V1G1	0.31105	1.49e-52	3.28e-48	-0.31105
SPP1+ macrophages	HCST	0.37439	3.29e-52	7.26e-48	-0.37439
SPP1+ macrophages	BCAT1	0.35653	3.89e-51	8.57e-47	-0.35653
SPP1+ macrophages	CHCHD2	0.25317	1.32e-50	2.9e-46	-0.25317
SPP1+ macrophages	FAM162A	0.38413	7.39e-50	1.63e-45	-0.38413
SPP1+ macrophages	RRAGD	0.26679	1.85e-49	4.08e-45	-0.26679
SPP1+ macrophages	ALDOA	0.30152	1.39e-48	3.06e-44	-0.30152
SPP1+ macrophages	NDUFB9	0.30948	2.63e-48	5.8e-44	-0.30948
SPP1+ macrophages	ATP6V0C	0.26927	3.3e-48	7.28e-44	-0.26927
SPP1+ macrophages	CCL20	1.14979	6.6e-48	1.46e-43	-1.14979
SPP1+ macrophages	COLEC12	0.28419	1.46e-47	3.21e-43	-0.28419
SPP1+ macrophages	AP2S1	0.2664	3.56e-47	7.86e-43	-0.2664
SPP1+ macrophages	COX7A2	0.29215	6.95e-47	1.53e-42	-0.29215
SPP1+ macrophages	SPARC	0.34017	9.73e-46	2.15e-41	-0.34017
SPP1+ macrophages	TUBA1C	0.32041	1.37e-45	3.03e-41	-0.32041
SPP1+ macrophages	TDP2	0.26538	4.98e-45	1.1e-40	-0.26538
SPP1+ macrophages	DYNLL1	0.2822	5.95e-45	1.31e-40	-0.2822
SPP1+ macrophages	MRPS6	0.28381	1.32e-44	2.9e-40	-0.28381
SPP1+ macrophages	LAMTOR5	0.28822	1.74e-43	3.85e-39	-0.28822
SPP1+ macrophages	BEX3	0.32297	3.09e-43	6.83e-39	-0.32297
SPP1+ macrophages	BZW1	0.34537	4.23e-43	9.33e-39	-0.34537
SPP1+ macrophages	CD164	0.27304	1.43e-42	3.15e-38	-0.27304
SPP1+ macrophages	HM13	0.32022	3.4e-42	7.5e-38	-0.32022
SPP1+ macrophages	PLA2G7	0.36028	5.86e-42	1.29e-37	-0.36028
SPP1+ macrophages	GRB2	0.28268	1.8e-41	3.98e-37	-0.28268
SPP1+ macrophages	LY6E	0.35079	1.81e-41	3.98e-37	-0.35079
SPP1+ macrophages	AP3S1	0.26691	2.98e-41	6.57e-37	-0.26691
SPP1+ macrophages	OLR1	0.36841	4.09e-41	9.02e-37	-0.36841
SPP1+ macrophages	TMA7	0.26492	2.07e-40	4.57e-36	-0.26492
SPP1+ macrophages	HAMP	0.35885	2.81e-40	6.21e-36	-0.35885
SPP1+ macrophages	EML4	0.29871	8.03e-40	1.77e-35	-0.29871
SPP1+ macrophages	ATP5MD	0.2878	1.88e-39	4.16e-35	-0.2878
SPP1+ macrophages	ATP13A3	0.32945	2.99e-39	6.59e-35	-0.32945
SPP1+ macrophages	RAB42	0.43458	5.02e-39	1.11e-34	-0.43458
SPP1+ macrophages	SQOR	0.30277	1.03e-38	2.26e-34	-0.30277
SPP1+ macrophages	GUK1	0.26153	2.14e-38	4.72e-34	-0.26153
SPP1+ macrophages	TMEM167A	0.30898	1.89e-37	4.17e-33	-0.30898
SPP1+ macrophages	OTOA	0.26433	3.96e-37	8.74e-33	-0.26433
SPP1+ macrophages	PGD	0.2958	6.5e-37	1.43e-32	-0.2958
SPP1+ macrophages	RHEB	0.26738	7.67e-37	1.69e-32	-0.26738
SPP1+ macrophages	TXNDC17	0.26034	8.27e-37	1.82e-32	-0.26034
SPP1+ macrophages	ZNF385A	0.28689	1.23e-36	2.72e-32	-0.28689
SPP1+ macrophages	GM2A	0.36078	3.4e-36	7.49e-32	-0.36078
SPP1+ macrophages	CYB5A	0.25488	8.42e-36	1.86e-31	-0.25488
SPP1+ macrophages	STXBP2	0.50505	1.29e-35	2.85e-31	-0.50505
SPP1+ macrophages	PSMA6	0.2607	1.23e-34	2.72e-30	-0.2607
SPP1+ macrophages	GLUL	0.27576	7.38e-34	1.63e-29	-0.27576
SPP1+ macrophages	ATP5MC3	0.27444	8.65e-34	1.91e-29	-0.27444
SPP1+ macrophages	EREG	0.75881	9.75e-34	2.15e-29	-0.75881
SPP1+ macrophages	RAB5IF	0.27067	1.66e-33	3.66e-29	-0.27067
SPP1+ macrophages	HEXB	0.2723	5.33e-33	1.18e-28	-0.2723
SPP1+ macrophages	HSPB1	0.35362	5.7e-33	1.26e-28	-0.35362
SPP1+ macrophages	ADAM10	0.26687	1.31e-32	2.9e-28	-0.26687
SPP1+ macrophages	BASP1	0.3546	2.07e-32	4.58e-28	-0.3546
SPP1+ macrophages	PIK3AP1	0.28031	2.9e-32	6.4e-28	-0.28031
SPP1+ macrophages	ITGAX	0.25416	3.98e-31	8.78e-27	-0.25416
SPP1+ macrophages	HMGA1	0.2854	5.11e-31	1.13e-26	-0.2854
SPP1+ macrophages	MFSD12	0.31934	1.14e-30	2.51e-26	-0.31934
SPP1+ macrophages	ATF5	0.36519	1.29e-30	2.84e-26	-0.36519
SPP1+ macrophages	SLC25A37	0.48256	3.7e-30	8.16e-26	-0.48256
SPP1+ macrophages	FNIP2	0.30985	2.37e-29	5.24e-25	-0.30985
SPP1+ macrophages	CXCL8	0.84453	1.43e-27	3.17e-23	-0.84453
SPP1+ macrophages	PPIF	0.32578	1.48e-26	3.26e-22	-0.32578
SPP1+ macrophages	FABP3	0.30164	1.75e-26	3.86e-22	-0.30164
SPP1+ macrophages	ZFYVE16	0.32202	4.21e-24	9.3e-20	-0.32202
SPP1+ macrophages	BNIP3L	0.32235	2.31e-23	5.09e-19	-0.32235
SPP1+ macrophages	MT1G	1.28212	7.92e-23	1.75e-18	-1.28212
SPP1+ macrophages	TUBB	0.26411	1.85e-22	4.09e-18	-0.26411
SPP1+ macrophages	CTSB	0.29927	1.38e-21	3.04e-17	-0.29927
SPP1+ macrophages	TALDO1	0.25114	7.61e-21	1.68e-16	-0.25114
SPP1+ macrophages	C9orf16	0.26322	1.54e-19	3.39e-15	-0.26322
SPP1+ macrophages	OSBPL8	0.3711	1.2e-18	2.64e-14	-0.3711
SPP1+ macrophages	MMP9	1.13327	1.01e-16	2.23e-12	-1.13327
SPP1+ macrophages	CXCL3	0.35805	8.66e-16	1.91e-11	-0.35805
SPP1+ macrophages	VEGFA	0.25198	1.91e-12	4.21e-08	-0.25198
SPP1+ macrophages	MT1X	0.78818	5.76e-09	0.000127	-0.78818
SPP1+ macrophages	APOC2	0.46666	1.93e-08	0.000426	-0.46666
C1QC+ macrophages	SELENOP	2.34171	0	0	2.34171
C1QC+ macrophages	SLC40A1	2.03868	0	0	2.03868
C1QC+ macrophages	F13A1	1.78637	0	0	1.78637
C1QC+ macrophages	HLA-DQA1	1.64802	0	0	1.64802
C1QC+ macrophages	HLA-DPB1	1.58046	0	0	1.58046
C1QC+ macrophages	HLA-DPA1	1.49976	0	0	1.49976
C1QC+ macrophages	C1QB	1.48979	0	0	1.48979
C1QC+ macrophages	MS4A6A	1.46484	0	0	1.46484
C1QC+ macrophages	C1QA	1.40086	0	0	1.40086
C1QC+ macrophages	HLA-DQB1	1.37124	0	0	1.37124
C1QC+ macrophages	C1QC	1.36376	0	0	1.36376
C1QC+ macrophages	HLA-DRA	1.356	0	0	1.356
C1QC+ macrophages	CD74	1.3537	0	0	1.3537
C1QC+ macrophages	HLA-DRB1	1.34692	0	0	1.34692
C1QC+ macrophages	FOLR2	1.31862	0	0	1.31862
C1QC+ macrophages	FGL2	1.27043	0	0	1.27043
C1QC+ macrophages	STAB1	1.01165	0	0	1.01165
C1QC+ macrophages	TMEM176B	0.966	0	0	0.966
C1QC+ macrophages	CST3	0.95329	0	0	0.95329
C1QC+ macrophages	CPVL	0.94857	0	0	0.94857
C1QC+ macrophages	MARCKS	0.94395	0	0	0.94395
C1QC+ macrophages	GPR34	0.94135	0	0	0.94135
C1QC+ macrophages	HLA-DMA	0.9412	0	0	0.9412
C1QC+ macrophages	ITM2B	0.93203	0	0	0.93203
C1QC+ macrophages	MEF2C	0.8956	0	0	0.8956
C1QC+ macrophages	MS4A7	0.87439	0	0	0.87439
C1QC+ macrophages	CEBPD	0.86867	0	0	0.86867
C1QC+ macrophages	HLA-DMB	0.83124	0	0	0.83124
C1QC+ macrophages	HLA-DOA	0.77179	0	0	0.77179
C1QC+ macrophages	CSF1R	0.78377	4.39e-306	9.69e-302	0.78377
C1QC+ macrophages	CTSC	0.80591	2.34e-290	5.15e-286	0.80591
C1QC+ macrophages	FYB1	0.71567	1.71e-278	3.78e-274	0.71567
C1QC+ macrophages	PTPRC	0.59975	2.63e-267	5.8e-263	0.59975
C1QC+ macrophages	HLA-E	0.54112	4.05e-266	8.94e-262	0.54112
C1QC+ macrophages	NR4A2	0.96811	1.75e-265	3.86e-261	0.96811
C1QC+ macrophages	HERPUD1	0.86004	2.13e-265	4.71e-261	0.86004
C1QC+ macrophages	RASSF4	0.78396	2.04e-262	4.5e-258	0.78396
C1QC+ macrophages	CD302	0.7122	2.87e-256	6.32e-252	0.7122
C1QC+ macrophages	RGS1	0.94146	4.51e-252	9.94e-248	0.94146
C1QC+ macrophages	P2RY13	0.68547	4.61e-251	1.02e-246	0.68547
C1QC+ macrophages	CD4	0.68082	8.23e-250	1.82e-245	0.68082
C1QC+ macrophages	HLA-DRB5	1.01655	5.75e-249	1.27e-244	1.01655
C1QC+ macrophages	GIMAP4	0.68275	6.51e-246	1.44e-241	0.68275
C1QC+ macrophages	ITGA4	0.72666	2.44e-244	5.38e-240	0.72666
C1QC+ macrophages	TCF4	0.67236	8.11e-244	1.79e-239	0.67236
C1QC+ macrophages	AXL	0.69497	5.77e-241	1.27e-236	0.69497
C1QC+ macrophages	MPEG1	0.69952	3.81e-240	8.41e-236	0.69952
C1QC+ macrophages	RGS10	0.65251	3.94e-239	8.7e-235	0.65251
C1QC+ macrophages	LPAR6	0.71092	4.09e-239	9.02e-235	0.71092
C1QC+ macrophages	SMAP2	0.71206	1.8e-238	3.97e-234	0.71206
C1QC+ macrophages	CIITA	0.65423	3.29e-238	7.27e-234	0.65423
C1QC+ macrophages	SLCO2B1	0.80774	1.64e-232	3.63e-228	0.80774
C1QC+ macrophages	MAFB	0.71975	2.07e-230	4.57e-226	0.71975
C1QC+ macrophages	LTC4S	0.52986	1.34e-229	2.95e-225	0.52986
C1QC+ macrophages	FCGR2A	0.72635	1.59e-229	3.5e-225	0.72635
C1QC+ macrophages	CD14	0.76285	3.2e-227	7.06e-223	0.76285
C1QC+ macrophages	DDX5	0.50882	1.79e-225	3.95e-221	0.50882
C1QC+ macrophages	FOS	0.69137	1.92e-222	4.23e-218	0.69137
C1QC+ macrophages	ZFP36	0.79561	1.79e-221	3.95e-217	0.79561
C1QC+ macrophages	BTG2	0.80433	5.56e-220	1.23e-215	0.80433
C1QC+ macrophages	CALHM6	0.7945	7.47e-216	1.65e-211	0.7945
C1QC+ macrophages	FILIP1L	0.75149	1.87e-213	4.12e-209	0.75149
C1QC+ macrophages	NAIP	0.63041	4.16e-213	9.18e-209	0.63041
C1QC+ macrophages	SERPINF1	0.51397	5.74e-213	1.27e-208	0.51397
C1QC+ macrophages	HCLS1	0.63235	2.77e-211	6.11e-207	0.63235
C1QC+ macrophages	AIF1	0.49999	6.69e-211	1.48e-206	0.49999
C1QC+ macrophages	IER2	0.79687	5.55e-210	1.22e-205	0.79687
C1QC+ macrophages	ITPR2	0.69997	3.01e-208	6.65e-204	0.69997
C1QC+ macrophages	ARL4C	0.73488	1.59e-205	3.51e-201	0.73488
C1QC+ macrophages	ZFP36L2	0.69652	9.18e-204	2.03e-199	0.69652
C1QC+ macrophages	GAS6	0.49401	4.14e-202	9.13e-198	0.49401
C1QC+ macrophages	IL2RA	0.81108	6.99e-200	1.54e-195	0.81108
C1QC+ macrophages	GIMAP7	0.53252	1.12e-197	2.48e-193	0.53252
C1QC+ macrophages	ENPP2	0.5984	5.53e-196	1.22e-191	0.5984
C1QC+ macrophages	AOAH	0.55372	3.1e-195	6.85e-191	0.55372
C1QC+ macrophages	RGS2	0.74004	2.51e-194	5.53e-190	0.74004
C1QC+ macrophages	GPR155	0.50019	3.16e-190	6.98e-186	0.50019
C1QC+ macrophages	PNRC1	0.49074	9.02e-188	1.99e-183	0.49074
C1QC+ macrophages	PDK4	0.92758	3.94e-186	8.7e-182	0.92758
C1QC+ macrophages	ENTPD1	0.5111	2.62e-184	5.78e-180	0.5111
C1QC+ macrophages	RB1	0.62744	7.25e-184	1.6e-179	0.62744
C1QC+ macrophages	TMEM176A	0.63078	2.05e-183	4.52e-179	0.63078
C1QC+ macrophages	EPB41L2	0.62072	4.07e-183	8.97e-179	0.62072
C1QC+ macrophages	FKBP5	0.73549	1.88e-181	4.15e-177	0.73549
C1QC+ macrophages	NAMPT	0.53621	2.16e-177	4.76e-173	0.53621
C1QC+ macrophages	IGF1	0.42426	5.25e-177	1.16e-172	0.42426
C1QC+ macrophages	SRGAP1	0.5367	8.76e-177	1.93e-172	0.5367
C1QC+ macrophages	PLD4	0.44578	3.51e-175	7.74e-171	0.44578
C1QC+ macrophages	BMP2K	0.62662	1.65e-172	3.64e-168	0.62662
C1QC+ macrophages	OLFML3	0.41743	3.96e-170	8.74e-166	0.41743
C1QC+ macrophages	A2M	0.72781	1.55e-168	3.42e-164	0.72781
C1QC+ macrophages	IL18	0.65619	5.02e-167	1.11e-162	0.65619
C1QC+ macrophages	VAMP5	0.66194	6.62e-164	1.46e-159	0.66194
C1QC+ macrophages	FCGRT	0.55717	2.86e-163	6.32e-159	0.55717
C1QC+ macrophages	MT-CO3	0.45542	5.06e-163	1.12e-158	0.45542
C1QC+ macrophages	DUSP1	0.54812	4.4e-161	9.72e-157	0.54812
C1QC+ macrophages	DST	0.56971	5.32e-160	1.17e-155	0.56971
C1QC+ macrophages	TLR7	0.37544	8.95e-160	1.98e-155	0.37544
C1QC+ macrophages	SNX6	0.54569	6.68e-157	1.48e-152	0.54569
C1QC+ macrophages	FOSB	0.54903	9.04e-155	2e-150	0.54903
C1QC+ macrophages	MT-ND3	0.50109	1.01e-153	2.23e-149	0.50109
C1QC+ macrophages	AP1B1	0.51785	2.81e-152	6.2e-148	0.51785
C1QC+ macrophages	GBP4	0.52846	3.28e-152	7.23e-148	0.52846
C1QC+ macrophages	CREM	0.66103	1.42e-151	3.13e-147	0.66103
C1QC+ macrophages	CLEC7A	0.4759	3.84e-150	8.48e-146	0.4759
C1QC+ macrophages	KLF2	0.69396	9.33e-150	2.06e-145	0.69396
C1QC+ macrophages	GPR183	0.73088	2.6e-149	5.74e-145	0.73088
C1QC+ macrophages	SAT1	0.40498	4.05e-149	8.94e-145	0.40498
C1QC+ macrophages	MT-CYB	0.47253	3.44e-148	7.58e-144	0.47253
C1QC+ macrophages	IFI16	0.50616	5.68e-148	1.25e-143	0.50616
C1QC+ macrophages	C3AR1	0.51451	2.18e-147	4.81e-143	0.51451
C1QC+ macrophages	MT-ATP6	0.44438	3.01e-147	6.64e-143	0.44438
C1QC+ macrophages	HLA-DQB2	0.50916	1.04e-146	2.29e-142	0.50916
C1QC+ macrophages	ST6GAL1	0.40005	1.91e-146	4.22e-142	0.40005
C1QC+ macrophages	HLA-DQA2	0.89893	3.74e-145	8.26e-141	0.89893
C1QC+ macrophages	KCTD12	0.52494	1.44e-144	3.18e-140	0.52494
C1QC+ macrophages	SDC3	0.63163	1.59e-144	3.51e-140	0.63163
C1QC+ macrophages	TNFSF13B	0.51869	2.73e-144	6.02e-140	0.51869
C1QC+ macrophages	CXCL12	0.35968	3.38e-144	7.46e-140	0.35968
C1QC+ macrophages	AKR1B1	0.5484	3.53e-144	7.79e-140	0.5484
C1QC+ macrophages	ARL6IP5	0.45622	8.36e-144	1.84e-139	0.45622
C1QC+ macrophages	RNASE6	0.5041	2.39e-143	5.27e-139	0.5041
C1QC+ macrophages	TBXAS1	0.49769	6.7e-143	1.48e-138	0.49769
C1QC+ macrophages	CD163	0.70365	8.66e-140	1.91e-135	0.70365
C1QC+ macrophages	RCSD1	0.45625	5.12e-139	1.13e-134	0.45625
C1QC+ macrophages	YWHAH	0.63549	1.2e-137	2.65e-133	0.63549
C1QC+ macrophages	ADAP2	0.53092	1.43e-136	3.16e-132	0.53092
C1QC+ macrophages	FCGR3A	0.56326	1.22e-135	2.7e-131	0.56326
C1QC+ macrophages	CD93	0.5095	1.38e-134	3.04e-130	0.5095
C1QC+ macrophages	SAMSN1	0.4761	6.06e-134	1.34e-129	0.4761
C1QC+ macrophages	JUNB	0.58174	5.26e-133	1.16e-128	0.58174
C1QC+ macrophages	LILRB2	0.4879	2.73e-132	6.01e-128	0.4879
C1QC+ macrophages	GRASP	0.42559	4.66e-131	1.03e-126	0.42559
C1QC+ macrophages	AHR	0.55766	5.29e-131	1.17e-126	0.55766
C1QC+ macrophages	NAAA	0.45077	2.7e-130	5.95e-126	0.45077
C1QC+ macrophages	NFATC2	0.28166	3.93e-130	8.68e-126	0.28166
C1QC+ macrophages	AP2A2	0.49005	5.82e-130	1.28e-125	0.49005
C1QC+ macrophages	METTL7A	0.4355	8.38e-130	1.85e-125	0.4355
C1QC+ macrophages	SIGLEC10	0.41439	1.36e-129	2.99e-125	0.41439
C1QC+ macrophages	CLEC10A	0.59804	1.68e-126	3.71e-122	0.59804
C1QC+ macrophages	TNFSF10	0.5012	6.57e-126	1.45e-121	0.5012
C1QC+ macrophages	ST8SIA4	0.4006	1.9e-124	4.18e-120	0.4006
C1QC+ macrophages	INPP5D	0.38652	4.47e-124	9.86e-120	0.38652
C1QC+ macrophages	FRMD4B	0.51601	7.05e-124	1.56e-119	0.51601
C1QC+ macrophages	CXCL9	1.6072	3.14e-123	6.93e-119	1.6072
C1QC+ macrophages	TACC1	0.43579	7.12e-123	1.57e-118	0.43579
C1QC+ macrophages	LST1	0.49182	2.54e-122	5.61e-118	0.49182
C1QC+ macrophages	ADORA3	0.39676	3.42e-122	7.54e-118	0.39676
C1QC+ macrophages	CX3CR1	0.39558	9.83e-121	2.17e-116	0.39558
C1QC+ macrophages	AKAP13	0.48747	1.94e-120	4.28e-116	0.48747
C1QC+ macrophages	ADAM28	0.45954	3.01e-120	6.63e-116	0.45954
C1QC+ macrophages	NCOA4	0.48856	3.17e-120	6.99e-116	0.48856
C1QC+ macrophages	MCL1	0.3918	1.05e-119	2.31e-115	0.3918
C1QC+ macrophages	ARHGDIB	0.41597	1.17e-119	2.58e-115	0.41597
C1QC+ macrophages	POU2F2	0.49719	1.06e-118	2.33e-114	0.49719
C1QC+ macrophages	PLAAT4	0.43119	5.34e-118	1.18e-113	0.43119
C1QC+ macrophages	SLC9A9	0.31706	1.82e-117	4.02e-113	0.31706
C1QC+ macrophages	CSF2RA	0.46039	6.1e-117	1.35e-112	0.46039
C1QC+ macrophages	VSIR	0.46308	3.37e-116	7.43e-112	0.46308
C1QC+ macrophages	GIMAP8	0.32114	4.06e-116	8.95e-112	0.32114
C1QC+ macrophages	EBI3	0.26889	1.98e-114	4.36e-110	0.26889
C1QC+ macrophages	SAMHD1	0.40432	1.1e-113	2.42e-109	0.40432
C1QC+ macrophages	GADD45B	0.59221	1.21e-113	2.68e-109	0.59221
C1QC+ macrophages	CD163L1	0.35176	7.35e-113	1.62e-108	0.35176
C1QC+ macrophages	CPED1	0.32923	1.44e-111	3.17e-107	0.32923
C1QC+ macrophages	SLC4A7	0.47205	2.5e-111	5.52e-107	0.47205
C1QC+ macrophages	MT-CO2	0.31843	2.84e-111	6.26e-107	0.31843
C1QC+ macrophages	GAL3ST4	0.40751	7.7e-111	1.7e-106	0.40751
C1QC+ macrophages	ZFP36L1	0.46163	1.15e-110	2.54e-106	0.46163
C1QC+ macrophages	SESN3	0.29699	4.87e-110	1.08e-105	0.29699
C1QC+ macrophages	RGS18	0.3073	5.25e-110	1.16e-105	0.3073
C1QC+ macrophages	TSPAN33	0.32629	6.21e-110	1.37e-105	0.32629
C1QC+ macrophages	RNF149	0.43424	5.63e-109	1.24e-104	0.43424
C1QC+ macrophages	GIMAP5	0.35268	1.36e-108	2.99e-104	0.35268
C1QC+ macrophages	SERPINB9	0.44003	4.06e-108	8.96e-104	0.44003
C1QC+ macrophages	LILRB5	0.43821	6.74e-108	1.49e-103	0.43821
C1QC+ macrophages	BST2	0.44021	4.02e-107	8.86e-103	0.44021
C1QC+ macrophages	SEC14L1	0.45465	1.32e-106	2.91e-102	0.45465
C1QC+ macrophages	SLC8A1	0.42963	1.34e-106	2.96e-102	0.42963
C1QC+ macrophages	EMP2	0.27049	1.02e-105	2.25e-101	0.27049
C1QC+ macrophages	PLXNC1	0.45616	1.25e-104	2.77e-100	0.45616
C1QC+ macrophages	OTULINL	0.38766	2.29e-104	5.05e-100	0.38766
C1QC+ macrophages	LCP2	0.44031	3.7e-104	8.16e-100	0.44031
C1QC+ macrophages	CELF2	0.42778	1.52e-103	3.35e-99	0.42778
C1QC+ macrophages	GIMAP1	0.34636	3.18e-102	7.01e-98	0.34636
C1QC+ macrophages	NR4A1	0.52965	6.73e-102	1.48e-97	0.52965
C1QC+ macrophages	EGR1	0.6047	3.05e-101	6.73e-97	0.6047
C1QC+ macrophages	2023-03-01	0.41471	3.93e-101	8.66e-97	0.41471
C1QC+ macrophages	FRMD4A	0.42795	5.58e-101	1.23e-96	0.42795
C1QC+ macrophages	PIK3R1	0.4414	7.31e-101	1.61e-96	0.4414
C1QC+ macrophages	C3	0.84489	9.21e-101	2.03e-96	0.84489
C1QC+ macrophages	FCGBP	0.92936	1.08e-100	2.39e-96	0.92936
C1QC+ macrophages	MFSD1	0.39855	3.72e-100	8.22e-96	0.39855
C1QC+ macrophages	IGSF21	0.26622	4.9e-100	1.08e-95	0.26622
C1QC+ macrophages	IFITM2	0.42798	1.39e-99	3.07e-95	0.42798
C1QC+ macrophages	DPYSL2	0.4079	2.71e-99	5.98e-95	0.4079
C1QC+ macrophages	CREBL2	0.4236	3.03e-99	6.69e-95	0.4236
C1QC+ macrophages	C2	0.50695	1.01e-97	2.23e-93	0.50695
C1QC+ macrophages	EGR3	0.40974	3.83e-97	8.45e-93	0.40974
C1QC+ macrophages	RNF144B	0.42896	6e-97	1.32e-92	0.42896
C1QC+ macrophages	PDGFC	0.34803	3.34e-96	7.38e-92	0.34803
C1QC+ macrophages	CLIC2	0.29296	2.26e-95	4.98e-91	0.29296
C1QC+ macrophages	EMB	0.39466	2.54e-95	5.61e-91	0.39466
C1QC+ macrophages	FNBP1	0.42263	3.81e-95	8.4e-91	0.42263
C1QC+ macrophages	CTSS	0.32662	8.38e-95	1.85e-90	0.32662
C1QC+ macrophages	QKI	0.36356	1.78e-94	3.92e-90	0.36356
C1QC+ macrophages	CD38	0.2943	3.95e-94	8.72e-90	0.2943
C1QC+ macrophages	KLF4	0.5135	2.99e-93	6.6e-89	0.5135
C1QC+ macrophages	GNAI2	0.32416	3.47e-93	7.67e-89	0.32416
C1QC+ macrophages	SERPING1	0.53153	3.55e-93	7.84e-89	0.53153
C1QC+ macrophages	ATP8B4	0.30755	6.94e-93	1.53e-88	0.30755
C1QC+ macrophages	FUCA1	0.68775	9.31e-93	2.05e-88	0.68775
C1QC+ macrophages	TLR2	0.38982	1.58e-92	3.48e-88	0.38982
C1QC+ macrophages	SECTM1	0.29447	2.53e-92	5.59e-88	0.29447
C1QC+ macrophages	ABI3	0.37076	8.05e-92	1.78e-87	0.37076
C1QC+ macrophages	PDE4B	0.39602	2.63e-91	5.81e-87	0.39602
C1QC+ macrophages	PKIB	0.36123	4.63e-91	1.02e-86	0.36123
C1QC+ macrophages	LY86	0.37589	1.73e-90	3.82e-86	0.37589
C1QC+ macrophages	RTN1	0.28001	2.9e-90	6.41e-86	0.28001
C1QC+ macrophages	IL10RA	0.37944	1.42e-89	3.14e-85	0.37944
C1QC+ macrophages	ADAMDEC1	0.5771	3.71e-89	8.18e-85	0.5771
C1QC+ macrophages	MS4A4A	0.53091	8.59e-89	1.9e-84	0.53091
C1QC+ macrophages	IGFLR1	0.37463	8.4e-88	1.85e-83	0.37463
C1QC+ macrophages	MXD4	0.33612	7.74e-87	1.71e-82	0.33612
C1QC+ macrophages	CMKLR1	0.35865	1.02e-86	2.25e-82	0.35865
C1QC+ macrophages	C1orf54	0.39454	6.42e-86	1.42e-81	0.39454
C1QC+ macrophages	NR4A3	0.49687	6.78e-86	1.5e-81	0.49687
C1QC+ macrophages	FGD2	0.32027	1.08e-85	2.38e-81	0.32027
C1QC+ macrophages	FPR1	0.32403	2.49e-85	5.49e-81	0.32403
C1QC+ macrophages	PARP1	0.36935	3.62e-85	7.98e-81	0.36935
C1QC+ macrophages	MT-CO1	0.26334	5.32e-85	1.17e-80	0.26334
C1QC+ macrophages	ME1	0.33479	7.65e-85	1.69e-80	0.33479
C1QC+ macrophages	MEF2A	0.4232	1.33e-84	2.93e-80	0.4232
C1QC+ macrophages	EPB41L3	0.36166	4.89e-84	1.08e-79	0.36166
C1QC+ macrophages	FOXN3	0.36069	1.36e-83	3e-79	0.36069
C1QC+ macrophages	EEF1A1	0.27414	1.69e-83	3.74e-79	0.27414
C1QC+ macrophages	VMO1	0.45599	5.23e-83	1.15e-78	0.45599
C1QC+ macrophages	MAN2B1	0.36549	6e-83	1.32e-78	0.36549
C1QC+ macrophages	NASP	0.38767	7.14e-83	1.58e-78	0.38767
C1QC+ macrophages	JDP2	0.33485	1.57e-82	3.46e-78	0.33485
C1QC+ macrophages	MERTK	0.37625	3.44e-82	7.58e-78	0.37625
C1QC+ macrophages	BAZ2B	0.37289	4.44e-82	9.79e-78	0.37289
C1QC+ macrophages	IL13RA1	0.39094	1.92e-81	4.25e-77	0.39094
C1QC+ macrophages	CCL4	0.8199	2.3e-81	5.07e-77	0.8199
C1QC+ macrophages	MT-ND1	0.33514	1.87e-80	4.13e-76	0.33514
C1QC+ macrophages	AKAP9	0.40723	3.23e-80	7.13e-76	0.40723
C1QC+ macrophages	MGST2	0.35699	5.33e-80	1.18e-75	0.35699
C1QC+ macrophages	RAB31	0.38031	5.8e-80	1.28e-75	0.38031
C1QC+ macrophages	OLFML2B	0.33865	2.87e-79	6.33e-75	0.33865
C1QC+ macrophages	DAPK1	0.3634	3.47e-79	7.65e-75	0.3634
C1QC+ macrophages	PREX1	0.31805	4.53e-79	9.99e-75	0.31805
C1QC+ macrophages	ANKRD44	0.32091	1.67e-78	3.69e-74	0.32091
C1QC+ macrophages	RAC1	0.27154	2.82e-78	6.22e-74	0.27154
C1QC+ macrophages	DDX3X	0.38446	4.71e-78	1.04e-73	0.38446
C1QC+ macrophages	CD209	0.32212	5.05e-78	1.11e-73	0.32212
C1QC+ macrophages	MBNL1	0.31771	5.25e-78	1.16e-73	0.31771
C1QC+ macrophages	CCDC170	0.26098	5.39e-78	1.19e-73	0.26098
C1QC+ macrophages	CYBA	0.26051	5.61e-78	1.24e-73	0.26051
C1QC+ macrophages	ZNF331	0.53432	1.41e-77	3.12e-73	0.53432
C1QC+ macrophages	AC090559.1	0.28052	1.76e-77	3.87e-73	0.28052
C1QC+ macrophages	S100B	0.43755	4.17e-77	9.21e-73	0.43755
C1QC+ macrophages	ELMO1	0.29105	4.52e-77	9.97e-73	0.29105
C1QC+ macrophages	GATM	0.32089	6.13e-77	1.35e-72	0.32089
C1QC+ macrophages	AC007952.4	0.50358	2.08e-76	4.6e-72	0.50358
C1QC+ macrophages	PAK1	0.35259	2.6e-76	5.73e-72	0.35259
C1QC+ macrophages	PLTP	0.64139	3.24e-76	7.15e-72	0.64139
C1QC+ macrophages	ZFAND5	0.45983	4.25e-76	9.37e-72	0.45983
C1QC+ macrophages	IGSF6	0.34079	5.32e-76	1.17e-71	0.34079
C1QC+ macrophages	CCDC50	0.33647	6.79e-76	1.5e-71	0.33647
C1QC+ macrophages	PRMT9	0.37908	9.08e-76	2e-71	0.37908
C1QC+ macrophages	H3F3B	0.25274	1.19e-75	2.63e-71	0.25274
C1QC+ macrophages	SPINT2	0.32483	1.81e-75	3.99e-71	0.32483
C1QC+ macrophages	FOXP1	0.32461	2.09e-74	4.61e-70	0.32461
C1QC+ macrophages	VPS13C	0.36368	4.05e-74	8.93e-70	0.36368
C1QC+ macrophages	NFE2L2	0.34143	6.32e-74	1.39e-69	0.34143
C1QC+ macrophages	SRSF5	0.32687	1.09e-73	2.41e-69	0.32687
C1QC+ macrophages	SRGN	0.25566	1.27e-73	2.8e-69	0.25566
C1QC+ macrophages	ARHGAP4	0.32063	2.23e-73	4.93e-69	0.32063
C1QC+ macrophages	STK17B	0.34445	4.36e-73	9.63e-69	0.34445
C1QC+ macrophages	CCL4L2	0.71448	5.73e-73	1.26e-68	0.71448
C1QC+ macrophages	SEMA4A	0.31408	9.84e-73	2.17e-68	0.31408
C1QC+ macrophages	CD72	0.30226	2.08e-72	4.59e-68	0.30226
C1QC+ macrophages	SWAP70	0.34553	2.29e-72	5.05e-68	0.34553
C1QC+ macrophages	CAMK1D	0.28795	3.44e-72	7.58e-68	0.28795
C1QC+ macrophages	LGMN	0.54952	7.36e-72	1.62e-67	0.54952
C1QC+ macrophages	RNF213	0.35205	8.78e-72	1.94e-67	0.35205
C1QC+ macrophages	CHMP1B	0.48324	1.05e-71	2.32e-67	0.48324
C1QC+ macrophages	SYNGR2	0.35122	3.9e-71	8.62e-67	0.35122
C1QC+ macrophages	UCP2	0.33177	7.06e-71	1.56e-66	0.33177
C1QC+ macrophages	STAT1	0.50015	9.03e-71	1.99e-66	0.50015
C1QC+ macrophages	GLIPR1	0.31288	1.01e-70	2.22e-66	0.31288
C1QC+ macrophages	GRK2	0.31269	1.55e-70	3.42e-66	0.31269
C1QC+ macrophages	ZFHX3	0.37299	2.21e-70	4.87e-66	0.37299
C1QC+ macrophages	CAPZB	0.31564	4.41e-70	9.73e-66	0.31564
C1QC+ macrophages	KLF6	0.47205	6.89e-70	1.52e-65	0.47205
C1QC+ macrophages	ELF1	0.3221	5.93e-69	1.31e-64	0.3221
C1QC+ macrophages	PRKACB	0.29362	6.23e-69	1.37e-64	0.29362
C1QC+ macrophages	ADA2	0.34864	1.83e-68	4.04e-64	0.34864
C1QC+ macrophages	YBX3	0.39387	2.89e-68	6.39e-64	0.39387
C1QC+ macrophages	ABCC5	0.28317	6.71e-68	1.48e-63	0.28317
C1QC+ macrophages	PELI1	0.33117	1.84e-67	4.06e-63	0.33117
C1QC+ macrophages	MNDA	0.3407	2.94e-67	6.49e-63	0.3407
C1QC+ macrophages	HNRNPA2B1	0.28241	3.74e-67	8.25e-63	0.28241
C1QC+ macrophages	RASSF2	0.25528	3.89e-67	8.59e-63	0.25528
C1QC+ macrophages	FCHO2	0.3777	4.22e-67	9.3e-63	0.3777
C1QC+ macrophages	TSC22D3	0.3324	5.43e-67	1.2e-62	0.3324
C1QC+ macrophages	PTGER4	0.38093	9.92e-67	2.19e-62	0.38093
C1QC+ macrophages	C1orf162	0.34232	1.61e-66	3.56e-62	0.34232
C1QC+ macrophages	NUDT16	0.30721	2.75e-66	6.08e-62	0.30721
C1QC+ macrophages	CLEC4A	0.27245	5.69e-66	1.26e-61	0.27245
C1QC+ macrophages	GZF1	0.25665	2.68e-65	5.9e-61	0.25665
C1QC+ macrophages	DOCK2	0.31455	3.48e-65	7.67e-61	0.31455
C1QC+ macrophages	VOPP1	0.34926	4.54e-65	1e-60	0.34926
C1QC+ macrophages	CD84	0.3527	8.81e-65	1.94e-60	0.3527
C1QC+ macrophages	HIF1A	0.36514	1.02e-64	2.25e-60	0.36514
C1QC+ macrophages	MAT2A	0.39071	1.26e-64	2.79e-60	0.39071
C1QC+ macrophages	LAP3	0.3415	1.32e-64	2.91e-60	0.3415
C1QC+ macrophages	SGPP1	0.27567	2.54e-64	5.61e-60	0.27567
C1QC+ macrophages	NFKBIZ	0.45646	3.72e-64	8.21e-60	0.45646
C1QC+ macrophages	EPS15	0.32671	5.83e-64	1.29e-59	0.32671
C1QC+ macrophages	JPT1	0.32368	9.19e-64	2.03e-59	0.32368
C1QC+ macrophages	PRCP	0.33348	9.45e-64	2.09e-59	0.33348
C1QC+ macrophages	BCL2L11	0.26877	3.46e-63	7.64e-59	0.26877
C1QC+ macrophages	HLA-C	0.26218	3.54e-63	7.81e-59	0.26218
C1QC+ macrophages	DSE	0.3094	4.38e-63	9.67e-59	0.3094
C1QC+ macrophages	TNFAIP2	0.37168	4.57e-63	1.01e-58	0.37168
C1QC+ macrophages	SH2B3	0.3087	5.7e-63	1.26e-58	0.3087
C1QC+ macrophages	SGPL1	0.33201	1.34e-62	2.97e-58	0.33201
C1QC+ macrophages	TNFRSF1A	0.32155	2.03e-62	4.48e-58	0.32155
C1QC+ macrophages	CCNL1	0.2956	2.87e-62	6.34e-58	0.2956
C1QC+ macrophages	TGFBR2	0.31288	2.07e-61	4.58e-57	0.31288
C1QC+ macrophages	CPM	0.47423	2.16e-61	4.77e-57	0.47423
C1QC+ macrophages	NFKBID	0.31005	2.29e-61	5.04e-57	0.31005
C1QC+ macrophages	SLC46A3	0.2542	2.5e-61	5.52e-57	0.2542
C1QC+ macrophages	CIRBP	0.30403	4.07e-61	8.98e-57	0.30403
C1QC+ macrophages	PTPN18	0.29848	4.66e-61	1.03e-56	0.29848
C1QC+ macrophages	FCHSD2	0.28254	5.23e-61	1.15e-56	0.28254
C1QC+ macrophages	IER3	0.35676	8.19e-61	1.81e-56	0.35676
C1QC+ macrophages	THEMIS2	0.3315	4.48e-60	9.9e-56	0.3315
C1QC+ macrophages	GLS	0.33837	6.43e-60	1.42e-55	0.33837
C1QC+ macrophages	LYN	0.3364	1.12e-59	2.46e-55	0.3364
C1QC+ macrophages	ATRX	0.33113	2.35e-59	5.19e-55	0.33113
C1QC+ macrophages	SRSF7	0.37858	7.28e-59	1.61e-54	0.37858
C1QC+ macrophages	PTMS	0.35105	1.85e-58	4.08e-54	0.35105
C1QC+ macrophages	PRPF38B	0.31558	4.11e-57	9.07e-53	0.31558
C1QC+ macrophages	PRDM1	0.33933	4.63e-57	1.02e-52	0.33933
C1QC+ macrophages	GSTK1	0.28307	5.64e-57	1.24e-52	0.28307
C1QC+ macrophages	CTTNBP2NL	0.29865	1.21e-56	2.68e-52	0.29865
C1QC+ macrophages	OGFRL1	0.34108	1.22e-56	2.69e-52	0.34108
C1QC+ macrophages	IER5	0.26454	1.85e-56	4.07e-52	0.26454
C1QC+ macrophages	RGL1	0.37132	3.6e-56	7.94e-52	0.37132
C1QC+ macrophages	CXCL10	0.97329	7.76e-56	1.71e-51	0.97329
C1QC+ macrophages	DOCK4	0.34741	9.87e-56	2.18e-51	0.34741
C1QC+ macrophages	GOLIM4	0.32455	4e-55	8.82e-51	0.32455
C1QC+ macrophages	ARL5A	0.29487	6.34e-55	1.4e-50	0.29487
C1QC+ macrophages	USP53	0.34673	6.63e-55	1.46e-50	0.34673
C1QC+ macrophages	PIK3IP1	0.29717	9.34e-55	2.06e-50	0.29717
C1QC+ macrophages	SASH1	0.29661	9.35e-55	2.06e-50	0.29661
C1QC+ macrophages	JAK2	0.25507	9.73e-55	2.15e-50	0.25507
C1QC+ macrophages	MYO5A	0.32422	1.15e-54	2.53e-50	0.32422
C1QC+ macrophages	CD81	0.26784	1.37e-54	3.02e-50	0.26784
C1QC+ macrophages	CREBRF	0.27976	1.74e-54	3.84e-50	0.27976
C1QC+ macrophages	CD86	0.25448	2.58e-54	5.7e-50	0.25448
C1QC+ macrophages	CDKN1B	0.30192	4.25e-54	9.38e-50	0.30192
C1QC+ macrophages	CLDN1	0.30863	5.93e-54	1.31e-49	0.30863
C1QC+ macrophages	ARHGEF6	0.25535	6.14e-54	1.36e-49	0.25535
C1QC+ macrophages	SARAF	0.2711	7.06e-54	1.56e-49	0.2711
C1QC+ macrophages	TFDP2	0.25386	9.82e-54	2.17e-49	0.25386
C1QC+ macrophages	TYMP	0.2696	2.33e-53	5.14e-49	0.2696
C1QC+ macrophages	IFITM3	0.37373	2.94e-53	6.48e-49	0.37373
C1QC+ macrophages	NCKAP1L	0.29546	3.27e-53	7.22e-49	0.29546
C1QC+ macrophages	MAN2A1	0.27501	8.54e-53	1.88e-48	0.27501
C1QC+ macrophages	DDX24	0.28778	9.48e-53	2.09e-48	0.28778
C1QC+ macrophages	NUDT3	0.28638	1.29e-52	2.85e-48	0.28638
C1QC+ macrophages	EPS8	0.26603	1.49e-52	3.28e-48	0.26603
C1QC+ macrophages	GBP5	0.31292	2.24e-52	4.95e-48	0.31292
C1QC+ macrophages	RESF1	0.26927	2.51e-52	5.53e-48	0.26927
C1QC+ macrophages	CMTM6	0.2728	3.78e-52	8.35e-48	0.2728
C1QC+ macrophages	GBP2	0.27665	5.22e-52	1.15e-47	0.27665
C1QC+ macrophages	WASF2	0.297	7.34e-52	1.62e-47	0.297
C1QC+ macrophages	SESN1	0.25827	8.05e-52	1.78e-47	0.25827
C1QC+ macrophages	FGD4	0.29452	8.36e-52	1.84e-47	0.29452
C1QC+ macrophages	SCPEP1	0.28908	9.68e-52	2.14e-47	0.28908
C1QC+ macrophages	PLXDC2	0.31283	1.18e-51	2.61e-47	0.31283
C1QC+ macrophages	STOM	0.31176	1.48e-51	3.26e-47	0.31176
C1QC+ macrophages	IQGAP2	0.33475	4.62e-51	1.02e-46	0.33475
C1QC+ macrophages	CXorf21	0.28818	6.8e-51	1.5e-46	0.28818
C1QC+ macrophages	ETV5	0.30502	7.77e-51	1.71e-46	0.30502
C1QC+ macrophages	UBL3	0.31059	1.05e-50	2.31e-46	0.31059
C1QC+ macrophages	FCGR1A	0.34279	1.17e-50	2.59e-46	0.34279
C1QC+ macrophages	SLC1A3	0.37451	3.32e-50	7.33e-46	0.37451
C1QC+ macrophages	TLR1	0.27591	4.49e-50	9.92e-46	0.27591
C1QC+ macrophages	CD83	0.39281	4.73e-50	1.04e-45	0.39281
C1QC+ macrophages	RANBP2	0.41164	7.58e-50	1.67e-45	0.41164
C1QC+ macrophages	FPR3	0.28119	7.77e-50	1.71e-45	0.28119
C1QC+ macrophages	MTSS1	0.31237	9.15e-50	2.02e-45	0.31237
C1QC+ macrophages	SATB1	0.31811	1.15e-49	2.53e-45	0.31811
C1QC+ macrophages	SELPLG	0.26261	1.15e-49	2.54e-45	0.26261
C1QC+ macrophages	HES1	0.31889	1.48e-49	3.26e-45	0.31889
C1QC+ macrophages	TTYH3	0.31464	1.59e-49	3.51e-45	0.31464
C1QC+ macrophages	RHOB	0.35951	1.85e-49	4.07e-45	0.35951
C1QC+ macrophages	LILRB1	0.28237	2.79e-49	6.15e-45	0.28237
C1QC+ macrophages	GPR65	0.28802	4.34e-49	9.58e-45	0.28802
C1QC+ macrophages	HTRA1	0.4227	6.86e-49	1.51e-44	0.4227
C1QC+ macrophages	RHOG	0.27875	2.77e-48	6.11e-44	0.27875
C1QC+ macrophages	MAF	0.41526	3.03e-48	6.69e-44	0.41526
C1QC+ macrophages	ANKH	0.31676	3.16e-48	6.98e-44	0.31676
C1QC+ macrophages	RPS23	0.26262	4.13e-48	9.12e-44	0.26262
C1QC+ macrophages	LPIN2	0.27723	5.57e-48	1.23e-43	0.27723
C1QC+ macrophages	REL	0.31184	6.05e-48	1.33e-43	0.31184
C1QC+ macrophages	SMARCA2	0.26193	6.98e-48	1.54e-43	0.26193
C1QC+ macrophages	FMN1	0.28015	8.12e-48	1.79e-43	0.28015
C1QC+ macrophages	MYCBP2	0.29973	1.08e-47	2.38e-43	0.29973
C1QC+ macrophages	CCNH	0.28148	1.96e-47	4.33e-43	0.28148
C1QC+ macrophages	SUSD6	0.25734	2.69e-47	5.93e-43	0.25734
C1QC+ macrophages	CFD	0.4587	6.1e-47	1.35e-42	0.4587
C1QC+ macrophages	PLAAT3	0.26196	9.35e-47	2.06e-42	0.26196
C1QC+ macrophages	FAM49A	0.2763	1.56e-46	3.45e-42	0.2763
C1QC+ macrophages	ITGAV	0.30158	1.74e-46	3.84e-42	0.30158
C1QC+ macrophages	TM9SF2	0.25592	1.75e-46	3.86e-42	0.25592
C1QC+ macrophages	KCNMA1	0.29848	2.38e-46	5.25e-42	0.29848
C1QC+ macrophages	MAX	0.26537	2.83e-46	6.23e-42	0.26537
C1QC+ macrophages	ATF3	0.35317	1.94e-45	4.27e-41	0.35317
C1QC+ macrophages	UTRN	0.29841	2.37e-45	5.23e-41	0.29841
C1QC+ macrophages	SIPA1L1	0.26238	4.42e-45	9.76e-41	0.26238
C1QC+ macrophages	PSME2	0.31446	4.54e-45	1e-40	0.31446
C1QC+ macrophages	ATM	0.2785	4.58e-45	1.01e-40	0.2785
C1QC+ macrophages	ISCU	0.26832	5.18e-45	1.14e-40	0.26832
C1QC+ macrophages	WWP1	0.29055	5.26e-45	1.16e-40	0.29055
C1QC+ macrophages	DNMT1	0.28764	1.24e-44	2.73e-40	0.28764
C1QC+ macrophages	TSPAN4	0.32438	4.99e-44	1.1e-39	0.32438
C1QC+ macrophages	NCF4	0.26396	8.31e-44	1.83e-39	0.26396
C1QC+ macrophages	PSMB9	0.30176	2.09e-43	4.6e-39	0.30176
C1QC+ macrophages	CEP350	0.25507	2.77e-43	6.12e-39	0.25507
C1QC+ macrophages	XIST	0.38485	5.18e-43	1.14e-38	0.38485
C1QC+ macrophages	SPRED1	0.34204	8.39e-43	1.85e-38	0.34204
C1QC+ macrophages	GOLGB1	0.27431	1.48e-42	3.26e-38	0.27431
C1QC+ macrophages	HNRNPU	0.34936	1.96e-42	4.32e-38	0.34936
C1QC+ macrophages	PHACTR2	0.289	2.1e-42	4.63e-38	0.289
C1QC+ macrophages	BBX	0.25691	2.11e-42	4.66e-38	0.25691
C1QC+ macrophages	PMAIP1	0.36043	8.75e-42	1.93e-37	0.36043
C1QC+ macrophages	CFP	0.306	1.03e-41	2.27e-37	0.306
C1QC+ macrophages	IFNGR1	0.25485	1.14e-41	2.52e-37	0.25485
C1QC+ macrophages	SFMBT2	0.26714	1.19e-41	2.63e-37	0.26714
C1QC+ macrophages	ARGLU1	0.26648	1.33e-41	2.94e-37	0.26648
C1QC+ macrophages	NLRP3	0.26217	3.16e-41	6.98e-37	0.26217
C1QC+ macrophages	PPA1	0.39031	5.71e-41	1.26e-36	0.39031
C1QC+ macrophages	USP9X	0.25174	7.18e-41	1.58e-36	0.25174
C1QC+ macrophages	PLAU	0.39803	1.27e-40	2.8e-36	0.39803
C1QC+ macrophages	SGK1	0.37217	1.56e-40	3.45e-36	0.37217
C1QC+ macrophages	IFRD1	0.25896	1.89e-40	4.18e-36	0.25896
C1QC+ macrophages	CARD16	0.26409	4.11e-40	9.07e-36	0.26409
C1QC+ macrophages	NUB1	0.26442	4.39e-40	9.69e-36	0.26442
C1QC+ macrophages	CCL3L1	0.51762	4.56e-40	1.01e-35	0.51762
C1QC+ macrophages	IRF1	0.30572	6.25e-40	1.38e-35	0.30572
C1QC+ macrophages	SCIMP	0.26208	1.36e-39	3e-35	0.26208
C1QC+ macrophages	PICALM	0.25671	1.9e-39	4.2e-35	0.25671
C1QC+ macrophages	TCOF1	0.25528	2.18e-38	4.82e-34	0.25528
C1QC+ macrophages	NABP1	0.25932	4.32e-38	9.54e-34	0.25932
C1QC+ macrophages	AL021155.5	0.27922	6.7e-38	1.48e-33	0.27922
C1QC+ macrophages	MGAT4A	0.26377	8.93e-38	1.97e-33	0.26377
C1QC+ macrophages	AC253572.2	0.33576	2.41e-37	5.32e-33	0.33576
C1QC+ macrophages	SLC25A6	0.25208	2.57e-37	5.68e-33	0.25208
C1QC+ macrophages	STX11	0.26563	4.21e-37	9.29e-33	0.26563
C1QC+ macrophages	CYFIP1	0.26837	4.88e-37	1.08e-32	0.26837
C1QC+ macrophages	LGALS2	0.33989	9.38e-37	2.07e-32	0.33989
C1QC+ macrophages	CTNND1	0.26607	9.6e-37	2.12e-32	0.26607
C1QC+ macrophages	INSIG1	0.3062	1.18e-36	2.6e-32	0.3062
C1QC+ macrophages	CORO1A	0.33075	3.13e-36	6.92e-32	0.33075
C1QC+ macrophages	CHD1	0.26009	9.63e-36	2.13e-31	0.26009
C1QC+ macrophages	RAB32	0.27798	4.14e-35	9.13e-31	0.27798
C1QC+ macrophages	NFIC	0.25475	5.66e-35	1.25e-30	0.25475
C1QC+ macrophages	OTUD1	0.31643	3.97e-34	8.76e-30	0.31643
C1QC+ macrophages	SAP30	0.32473	1.79e-33	3.95e-29	0.32473
C1QC+ macrophages	TNFAIP3	0.35329	5.96e-33	1.32e-28	0.35329
C1QC+ macrophages	CD69	0.29287	1.02e-32	2.24e-28	0.29287
C1QC+ macrophages	FMNL2	0.27485	5.19e-32	1.15e-27	0.27485
C1QC+ macrophages	THBS1	0.65677	8e-32	1.77e-27	0.65677
C1QC+ macrophages	PLAC8	0.41112	4.82e-31	1.06e-26	0.41112
C1QC+ macrophages	ATP1B3	0.33557	1.77e-29	3.9e-25	0.33557
C1QC+ macrophages	EIF4A3	0.252	5.29e-29	1.17e-24	0.252
C1QC+ macrophages	JAML	0.26598	6.01e-29	1.33e-24	0.26598
C1QC+ macrophages	DUSP2	0.43465	6.9e-29	1.52e-24	0.43465
C1QC+ macrophages	C5AR1	0.27813	9.21e-29	2.03e-24	0.27813
C1QC+ macrophages	EGR2	0.39259	4.81e-28	1.06e-23	0.39259
C1QC+ macrophages	SLAMF8	0.25176	5.14e-27	1.14e-22	0.25176
C1QC+ macrophages	ICAM1	0.29799	1.04e-26	2.3e-22	0.29799
C1QC+ macrophages	CCL13	0.52627	8.04e-26	1.78e-21	0.52627
C1QC+ macrophages	GBP1	0.39895	3.2e-25	7.06e-21	0.39895
C1QC+ macrophages	TNF	0.46287	6.72e-25	1.48e-20	0.46287
C1QC+ macrophages	ZNF141	0.26378	1.17e-23	2.59e-19	0.26378
C1QC+ macrophages	COTL1	0.29168	1.3e-23	2.87e-19	0.29168
C1QC+ macrophages	HBEGF	0.26509	6.59e-20	1.45e-15	0.26509
C1QC+ macrophages	ID3	0.26481	1.27e-19	2.81e-15	0.26481
C1QC+ macrophages	IL10	0.26997	3.84e-14	8.47e-10	0.26997
C1QC+ macrophages	DAB2	0.30388	8.63e-13	1.91e-08	0.30388
C1QC+ macrophages	IL1B	0.29657	1.35e-12	2.97e-08	0.29657

## Sheet: Supplementary Figure 6A
cluster	gene	log2FCpos	p_val	p_val_adj	log2FC
Naive	ANKRD36C	1.31	0	0	-1.31
Naive	ANTXR2	0.478	0	0	-0.478
Naive	C1GALT1	0.497	0	0	-0.497
Naive	CAPN8	0.802	0	0	-0.802
Naive	CDC42EP5	0.686	0	0	-0.686
Naive	CLDN18	0.768	0	0	-0.768
Naive	CTSE	0.94	0	0	-0.94
Naive	DMBT1	1.367	0	0	-1.367
Naive	ELF3	0.566	0	0	-0.566
Naive	ENC1	0.662	0	0	-0.662
Naive	ERAP2	0.615	0	0	-0.615
Naive	FLNB	0.903	0	0	-0.903
Naive	FOXP1	0.588	0	0	-0.588
Naive	GATA6	0.452	0	0	-0.452
Naive	GATA6-AS1	0.5	0	0	-0.5
Naive	GBP3	0.424	0	0	-0.424
Naive	GOLGA8A	0.561	0	0	-0.561
Naive	H3F3A	0.405	0	0	-0.405
Naive	HDAC1	0.466	0	0	-0.466
Naive	HES1	0.547	0	0	-0.547
Naive	HMGB1	0.525	0	0	-0.525
Naive	HNRNPAB	0.485	0	0	-0.485
Naive	INAVA	0.452	0	0	-0.452
Naive	LINC00342	1.547	0	0	-1.547
Naive	LMO4	0.493	0	0	-0.493
Naive	LPIN1	0.571	0	0	-0.571
Naive	MARCKSL1	0.567	0	0	-0.567
Naive	MIDN	0.693	0	0	-0.693
Naive	MT-CO2	0.547	0	0	-0.547
Naive	MUC1	0.95	0	0	-0.95
Naive	MUC5AC	1.784	0	0	-1.784
Naive	MYO6	0.536	0	0	-0.536
Naive	N4BP2L2	0.721	0	0	-0.721
Naive	NDUFS5	0.431	0	0	-0.431
Naive	PBX1	0.489	0	0	-0.489
Naive	PET100	0.516	0	0	-0.516
Naive	PGM2L1	0.481	0	0	-0.481
Naive	PHF14	0.58	0	0	-0.58
Naive	PLAC8	1.192	0	0	-1.192
Naive	POMP	0.578	0	0	-0.578
Naive	PRSS2	2.052	0	0	-2.052
Naive	REG4	1.716	0	0	-1.716
Naive	RNASET2	0.881	0	0	-0.881
Naive	RPL36	0.596	0	0	-0.596
Naive	RPS15	0.574	0	0	-0.574
Naive	RPS26	0.823	0	0	-0.823
Naive	SIPA1L1	0.5	0	0	-0.5
Naive	SNHG3	0.552	0	0	-0.552
Naive	SOX4	0.781	0	0	-0.781
Naive	SYTL2	1.143	0	0	-1.143
Naive	TFF1	2.15	0	0	-2.15
Naive	TFF3	2.256	0	0	-2.256
Naive	TMA7	0.639	0	0	-0.639
Naive	UBL5	0.509	0	0	-0.509
Naive	UPK1B	0.67	0	0	-0.67
Naive	ZFP36	0.535	0	0	-0.535
Naive	ZMYM2	0.439	4.15e-307	8.85e-303	-0.439
Naive	ATP5PF	0.44	1.87e-304	3.99e-300	-0.44
Naive	FRY	0.384	7.03e-304	1.5e-299	-0.384
Naive	MECOM	0.432	1.32e-300	2.81e-296	-0.432
Naive	ARID1B	0.426	2.35e-298	5e-294	-0.426
Naive	TNRC18	0.431	2.64e-297	5.63e-293	-0.431
Naive	GPI	0.418	4.29e-297	9.14e-293	-0.418
Naive	AL365226.2	0.664	7.11e-297	1.51e-292	-0.664
Naive	CACNG8	0.34	3.95e-296	8.41e-292	-0.34
Naive	MEIS2	0.539	1.04e-295	2.22e-291	-0.539
Naive	CAP1	0.476	1.11e-294	2.37e-290	-0.476
Naive	AL390719.2	0.446	6e-294	1.28e-289	-0.446
Naive	SFPQ	0.424	1.67e-291	3.56e-287	-0.424
Naive	RPL34	0.475	1.04e-285	2.22e-281	-0.475
Naive	SUN1	0.557	3.18e-281	6.78e-277	-0.557
Naive	LSM7	0.411	4.48e-281	9.55e-277	-0.411
Naive	MICALL2	0.52	1.27e-280	2.72e-276	-0.52
Naive	TIA1	0.436	6.65e-280	1.42e-275	-0.436
Naive	UQCR11	0.452	6.53e-279	1.39e-274	-0.452
Naive	PDIA4	0.476	3.34e-275	7.12e-271	-0.476
Naive	VMP1	0.813	3.05e-274	6.5e-270	-0.813
Naive	PKM	0.551	3.69e-274	7.86e-270	-0.551
Naive	HPGD	0.713	1.51e-273	3.23e-269	-0.713
Naive	EPHA4	0.392	2.46e-272	5.23e-268	-0.392
Naive	MUC17	0.556	1.03e-271	2.2e-267	-0.556
Naive	HDAC2	0.377	3.8e-271	8.09e-267	-0.377
Naive	SPIRE2	0.469	8.19e-271	1.75e-266	-0.469
Naive	TSHZ2	0.413	1.59e-270	3.4e-266	-0.413
Naive	ATP10B	0.625	2.65e-270	5.65e-266	-0.625
Naive	STMP1	0.344	1.66e-268	3.55e-264	-0.344
Naive	SERF2	0.344	2.95e-268	6.28e-264	-0.344
Naive	SMIM31	0.341	2.96e-268	6.31e-264	-0.341
Naive	PFKL	0.371	1.04e-267	2.23e-263	-0.371
Naive	SORL1	0.407	1.4e-267	2.98e-263	-0.407
Naive	ACTB	0.479	4.08e-266	8.69e-262	-0.479
Naive	TPM1	0.487	1.58e-264	3.37e-260	-0.487
Naive	PCSK7	0.395	2.84e-264	6.05e-260	-0.395
Naive	COX6B1	0.429	3.01e-261	6.41e-257	-0.429
Naive	SERBP1	0.396	9.3e-261	1.98e-256	-0.396
Naive	ERBB3	0.435	1.71e-260	3.64e-256	-0.435
Naive	CRNDE	0.387	1.89e-259	4.03e-255	-0.387
Naive	JUN	0.542	2.13e-259	4.55e-255	-0.542
Naive	BCL2L15	0.43	2.28e-259	4.86e-255	-0.43
Naive	MAT2A	0.464	4.02e-258	8.57e-254	-0.464
Naive	ABCC3	0.527	1.53e-255	3.27e-251	-0.527
Naive	MYH14	0.488	1.15e-252	2.46e-248	-0.488
Naive	SERPINB6	0.374	4.33e-252	9.23e-248	-0.374
Naive	RSRP1	0.495	1.59e-251	3.39e-247	-0.495
Naive	MPHOSPH8	0.426	1.59e-250	3.38e-246	-0.426
Naive	TMEM181	0.348	2.09e-250	4.45e-246	-0.348
Naive	NET1	0.466	1.79e-248	3.82e-244	-0.466
Naive	DYNC1H1	0.402	1.81e-248	3.86e-244	-0.402
Naive	STK38L	0.324	3.81e-246	8.12e-242	-0.324
Naive	IDH1	0.394	5.88e-246	1.25e-241	-0.394
Naive	SON	0.381	9.46e-246	2.02e-241	-0.381
Naive	DNM2	0.422	1.23e-245	2.62e-241	-0.422
Naive	KCNQ1OT1	0.518	1.32e-245	2.82e-241	-0.518
Naive	CCK	0.363	9.49e-245	2.02e-240	-0.363
Naive	LINC02086	0.26	7.93e-244	1.69e-239	-0.26
Naive	CDC42	0.405	1.21e-242	2.57e-238	-0.405
Naive	SOX2	0.225	3.79e-242	8.08e-238	-0.225
Naive	LINC01133	0.597	1.42e-241	3.02e-237	-0.597
Naive	TFPT	0.274	9.03e-241	1.92e-236	-0.274
Naive	UQCRH	0.45	2.95e-240	6.28e-236	-0.45
Naive	TCF7L2	0.458	9.42e-238	2.01e-233	-0.458
Naive	POF1B	0.406	2.52e-237	5.38e-233	-0.406
Naive	YTHDF2	0.302	3.44e-237	7.34e-233	-0.302
Naive	EDEM3	0.387	1.26e-236	2.69e-232	-0.387
Naive	PLEKHH2	0.39	1.6e-236	3.41e-232	-0.39
Naive	F5	0.509	2.34e-235	4.99e-231	-0.509
Naive	RPS8	0.459	5.25e-235	1.12e-230	-0.459
Naive	TMEM50B	0.331	2.75e-232	5.86e-228	-0.331
Naive	SULT1B1	0.33	2.97e-232	6.34e-228	-0.33
Naive	RUNX1	0.406	1.95e-231	4.17e-227	-0.406
Naive	CEACAM5	1.059	5.54e-229	1.18e-224	-1.059
Naive	PRDX2	0.464	3.4e-226	7.25e-222	-0.464
Naive	SLC35A3	0.341	1.25e-225	2.66e-221	-0.341
Naive	PHACTR4	0.322	3.5e-220	7.46e-216	-0.322
Naive	SORT1	0.316	8.75e-220	1.87e-215	-0.316
Naive	LPCAT4	0.49	1.23e-219	2.62e-215	-0.49
Naive	HOXB7	0.28	2.46e-219	5.25e-215	-0.28
Naive	PLCB1	0.285	4.01e-219	8.55e-215	-0.285
Naive	ZDHHC20	0.321	7.89e-218	1.68e-213	-0.321
Naive	IER2	0.394	1.7e-216	3.62e-212	-0.394
Naive	KLF4	0.459	2.57e-216	5.47e-212	-0.459
Naive	EGR1	0.887	5.53e-216	1.18e-211	-0.887
Naive	IQGAP2	0.438	4.51e-215	9.6e-211	-0.438
Naive	TRAPPC5	0.35	5.24e-215	1.12e-210	-0.35
Naive	CCP110	0.371	4.59e-214	9.79e-210	-0.371
Naive	SH3RF1	0.361	7.33e-214	1.56e-209	-0.361
Naive	ANKRD11	0.382	1.33e-213	2.84e-209	-0.382
Naive	NDUFS6	0.349	4.02e-213	8.57e-209	-0.349
Naive	BTNL8	0.43	1.5e-211	3.2e-207	-0.43
Naive	CHD9	0.406	6.18e-211	1.32e-206	-0.406
Naive	PADI1	0.231	3.22e-210	6.87e-206	-0.231
Naive	LRP5	0.319	4.37e-210	9.32e-206	-0.319
Naive	FOS	0.669	5.65e-210	1.2e-205	-0.669
Naive	PLD3	0.501	1.34e-208	2.86e-204	-0.501
Naive	TACSTD2	0.47	8.93e-208	1.9e-203	-0.47
Naive	SLC37A1	0.316	1.19e-207	2.54e-203	-0.316
Naive	ETV1	0.225	1.27e-207	2.71e-203	-0.225
Naive	RERE	0.344	4.29e-207	9.15e-203	-0.344
Naive	XIST	0.556	1.64e-205	3.5e-201	-0.556
Naive	UQCRC1	0.279	2.69e-205	5.74e-201	-0.279
Naive	PPP4R3A	0.269	4.34e-205	9.26e-201	-0.269
Naive	NPW	0.34	6.53e-205	1.39e-200	-0.34
Naive	DOP1B	0.367	9e-205	1.92e-200	-0.367
Naive	PUM1	0.297	1.16e-204	2.47e-200	-0.297
Naive	UBE3C	0.24	5.84e-204	1.24e-199	-0.24
Naive	PARP4	0.349	1.19e-203	2.53e-199	-0.349
Naive	PRDX1	0.35	1.92e-203	4.1e-199	-0.35
Naive	THUMPD3-AS1	0.328	2.54e-203	5.42e-199	-0.328
Naive	HNRNPH1	0.449	7.6e-202	1.62e-197	-0.449
Naive	RBM5	0.309	8.11e-202	1.73e-197	-0.309
Naive	ZNF518A	0.42	7.28e-201	1.55e-196	-0.42
Naive	NPIPB15	0.222	9.05e-201	1.93e-196	-0.222
Naive	MT-ND6	0.549	9.44e-201	2.01e-196	-0.549
Naive	SMARCC1	0.28	4.16e-200	8.86e-196	-0.28
Naive	ID1	0.421	4.51e-200	9.62e-196	-0.421
Naive	SCP2	0.35	1.57e-199	3.35e-195	-0.35
Naive	MRPL57	0.304	3.81e-199	8.11e-195	-0.304
Naive	NHLRC3	0.37	9.7e-199	2.07e-194	-0.37
Naive	EIF4G3	0.295	1.24e-198	2.64e-194	-0.295
Naive	CLINT1	0.402	1.14e-197	2.42e-193	-0.402
Naive	TRIM28	0.272	5.45e-197	1.16e-192	-0.272
Naive	PAQR8	0.327	8.26e-197	1.76e-192	-0.327
Naive	TTYH3	0.333	2.64e-196	5.62e-192	-0.333
Naive	HSBP1	0.345	3.42e-194	7.3e-190	-0.345
Naive	TMC5	0.396	8.44e-194	1.8e-189	-0.396
Naive	SULT1C2	0.868	2.6e-193	5.55e-189	-0.868
Naive	IP6K2	0.266	1.14e-192	2.42e-188	-0.266
Naive	SLC25A24	0.305	5.48e-192	1.17e-187	-0.305
Naive	SAP18	0.325	1.45e-191	3.09e-187	-0.325
Naive	TMEM161B-AS1	0.369	2.53e-191	5.39e-187	-0.369
Naive	PATJ	0.324	1.11e-190	2.37e-186	-0.324
Naive	PARM1	0.198	1.71e-190	3.65e-186	-0.198
Naive	SNHG17	0.229	3.94e-189	8.4e-185	-0.229
Naive	RNPS1	0.289	5.1e-189	1.09e-184	-0.289
Naive	CEMIP2	0.306	1.68e-188	3.57e-184	-0.306
Naive	LCK	0.266	5.19e-188	1.11e-183	-0.266
Naive	SPATS2L	0.379	7.97e-188	1.7e-183	-0.379
Naive	VSIG2	0.366	4.87e-187	1.04e-182	-0.366
Naive	FOSB	0.775	4.93e-187	1.05e-182	-0.775
Naive	TIMM13	0.292	5.36e-187	1.14e-182	-0.292
Naive	CD164	0.478	5.52e-187	1.18e-182	-0.478
Naive	ELOVL6	0.299	6.65e-187	1.42e-182	-0.299
Naive	RAP2B	0.334	1.46e-186	3.12e-182	-0.334
Naive	EFCAB14	0.316	2e-186	4.26e-182	-0.316
Naive	CCDC12	0.25	2.03e-185	4.32e-181	-0.25
Naive	AC020916.1	0.31	9.81e-185	2.09e-180	-0.31
Naive	FUS	0.335	3.16e-184	6.75e-180	-0.335
Naive	FSIP2	0.217	3.31e-184	7.05e-180	-0.217
Naive	IST1	0.291	1.1e-183	2.34e-179	-0.291
Naive	CFAP298	0.265	2.13e-183	4.54e-179	-0.265
Naive	SRSF4	0.293	8.66e-183	1.85e-178	-0.293
Naive	NLRP2	0.181	9.11e-183	1.94e-178	-0.181
Naive	NBEAL2	0.274	2.47e-182	5.27e-178	-0.274
Naive	RPS28	0.414	9.43e-182	2.01e-177	-0.414
Naive	STMN1	0.536	7.08e-181	1.51e-176	-0.536
Naive	SNRNP200	0.281	9.08e-181	1.93e-176	-0.281
Naive	MBOAT1	0.259	2.18e-180	4.66e-176	-0.259
Naive	SPTBN1	0.433	2.89e-179	6.17e-175	-0.433
Naive	OGT	0.358	3.79e-179	8.09e-175	-0.358
Naive	CENPV	0.28	6.36e-178	1.35e-173	-0.28
Naive	SYTL5	0.358	6.66e-178	1.42e-173	-0.358
Naive	MICOS10	0.305	1.29e-177	2.75e-173	-0.305
Naive	KLF5	0.351	6.25e-177	1.33e-172	-0.351
Naive	UPF3A	0.26	1.36e-176	2.89e-172	-0.26
Naive	MIR4458HG	0.118	1.6e-176	3.42e-172	-0.118
Naive	NRDC	0.285	1.75e-176	3.73e-172	-0.285
Naive	INTS6	0.296	2.73e-176	5.81e-172	-0.296
Naive	SMIM24	0.439	3.64e-176	7.77e-172	-0.439
Naive	SMARCA4	0.266	2.55e-175	5.43e-171	-0.266
Naive	KMT2C	0.317	2.97e-175	6.33e-171	-0.317
Naive	PBRM1	0.239	3.05e-175	6.5e-171	-0.239
Naive	STK24	0.321	4.44e-175	9.47e-171	-0.321
Naive	IFNGR2	0.278	4.59e-175	9.79e-171	-0.278
Naive	EGLN3	0.402	2.28e-174	4.87e-170	-0.402
Naive	RTKN2	0.33	2.73e-174	5.83e-170	-0.33
Naive	SELENOF	0.273	4.89e-174	1.04e-169	-0.273
Naive	MMP15	0.246	7.21e-174	1.54e-169	-0.246
Naive	HNRNPK	0.282	2.89e-173	6.16e-169	-0.282
Naive	MRPS18C	0.248	4.74e-173	1.01e-168	-0.248
Naive	SNHG25	0.225	7.77e-173	1.66e-168	-0.225
Naive	ARID1A	0.255	4.29e-172	9.16e-168	-0.255
Naive	ARHGAP18	0.333	4.57e-172	9.74e-168	-0.333
Naive	MEIS1	0.248	9.65e-171	2.06e-166	-0.248
Naive	MYO10	0.296	9.74e-171	2.08e-166	-0.296
Naive	ZRANB2	0.3	1.09e-170	2.31e-166	-0.3
Naive	FAM120A	0.308	1.27e-170	2.71e-166	-0.308
Naive	CBLB	0.325	1.77e-170	3.77e-166	-0.325
Naive	SLC6A8	0.364	3.68e-170	7.84e-166	-0.364
Naive	BAZ2B	0.322	1.22e-169	2.6e-165	-0.322
Naive	PAPOLA	0.277	1.39e-169	2.97e-165	-0.277
Naive	PHACTR2	0.302	1.63e-169	3.47e-165	-0.302
Naive	ZBTB8OS	0.23	1.79e-169	3.82e-165	-0.23
Naive	PDXDC1	0.31	1.91e-169	4.08e-165	-0.31
Naive	MACC1	0.336	8.54e-169	1.82e-164	-0.336
Naive	ADAM28	0.406	9.23e-169	1.97e-164	-0.406
Naive	MIB1	0.268	1.48e-167	3.16e-163	-0.268
Naive	AKR1C3	0.314	1.72e-167	3.67e-163	-0.314
Naive	NDUFA11	0.307	3.12e-167	6.65e-163	-0.307
Naive	DIP2A	0.305	5.26e-167	1.12e-162	-0.305
Naive	AKR1B10	0.348	5.27e-167	1.12e-162	-0.348
Naive	NDUFA7	0.276	2.22e-166	4.72e-162	-0.276
Naive	SERINC2	0.347	3.47e-166	7.39e-162	-0.347
Naive	PHKB	0.297	4.02e-166	8.58e-162	-0.297
Naive	RAP1A	0.234	5.43e-166	1.16e-161	-0.234
Naive	USP33	0.24	6.63e-166	1.41e-161	-0.24
Naive	WLS	0.272	1.59e-165	3.39e-161	-0.272
Naive	KIF13A	0.239	3.02e-165	6.44e-161	-0.239
Naive	RBBP4	0.245	8.86e-165	1.89e-160	-0.245
Naive	TMEM259	0.318	2.56e-164	5.46e-160	-0.318
Naive	LIPH	0.363	3.53e-164	7.53e-160	-0.363
Naive	SNHG19	0.252	5.61e-164	1.2e-159	-0.252
Naive	ZNF562	0.25	8.72e-164	1.86e-159	-0.25
Naive	PRKAR2A	0.213	2.88e-163	6.15e-159	-0.213
Naive	TJP3	0.357	3.85e-163	8.21e-159	-0.357
Naive	COX7A2	0.356	4.98e-163	1.06e-158	-0.356
Naive	PRKACB	0.261	7.26e-163	1.55e-158	-0.261
Naive	AKT2	0.33	1.23e-162	2.62e-158	-0.33
Naive	HNRNPM	0.261	1.31e-162	2.8e-158	-0.261
Naive	DAG1	0.276	3.09e-162	6.59e-158	-0.276
Naive	BCAS1	0.526	3.34e-162	7.12e-158	-0.526
Naive	EFNB2	0.274	5.01e-162	1.07e-157	-0.274
Naive	SHH	0.286	5.57e-162	1.19e-157	-0.286
Naive	CD24	0.121	6.48e-162	1.38e-157	-0.121
Naive	NDUFB1	0.31	1.55e-161	3.31e-157	-0.31
Naive	GRK5	0.197	3.2e-161	6.81e-157	-0.197
Naive	ABCD3	0.221	6.47e-161	1.38e-156	-0.221
Naive	ANXA10	0.451	7.79e-161	1.66e-156	-0.451
Naive	PRKDC	0.252	1.17e-160	2.48e-156	-0.252
Naive	MIR194-2HG	0.304	1.33e-160	2.84e-156	-0.304
Naive	VPS13A	0.273	1.46e-160	3.12e-156	-0.273
Naive	SUPT5H	0.329	5.14e-160	1.1e-155	-0.329
Naive	JUNB	0.343	1.52e-159	3.24e-155	-0.343
Naive	VCP	0.245	4.81e-159	1.03e-154	-0.245
Naive	IGSF9	0.253	4.85e-159	1.03e-154	-0.253
Naive	AKT1	0.198	6.32e-159	1.35e-154	-0.198
Naive	C4orf48	0.251	9.95e-159	2.12e-154	-0.251
Naive	CMTR2	0.264	1.93e-158	4.11e-154	-0.264
Naive	MAGOH	0.214	2.43e-158	5.18e-154	-0.214
Naive	METRN	0.223	3.31e-158	7.06e-154	-0.223
Naive	SRSF6	0.235	3.32e-158	7.07e-154	-0.235
Naive	TULP4	0.265	9.59e-158	2.04e-153	-0.265
Naive	SPG7	0.258	1.93e-157	4.11e-153	-0.258
Naive	EPN1	0.261	3.8e-157	8.1e-153	-0.261
Naive	RABL6	0.251	4.57e-157	9.74e-153	-0.251
Naive	NDUFS7	0.278	5.19e-157	1.11e-152	-0.278
Naive	POLR2A	0.244	6.92e-157	1.47e-152	-0.244
Naive	ZNF544	0.127	1.18e-156	2.51e-152	-0.127
Naive	BTF3L4	0.22	1.4e-156	2.99e-152	-0.22
Naive	NDUFA5	0.234	2.52e-156	5.37e-152	-0.234
Naive	DNAJC8	0.235	3.91e-156	8.32e-152	-0.235
Naive	RCC2	0.225	4.64e-156	9.89e-152	-0.225
Naive	TMEM8A	0.209	5.35e-156	1.14e-151	-0.209
Naive	EIF3B	0.257	1.03e-155	2.19e-151	-0.257
Naive	GNG5	0.317	2.25e-155	4.79e-151	-0.317
Naive	GNAQ	0.252	1.09e-154	2.32e-150	-0.252
Naive	BRWD1	0.249	1.31e-154	2.8e-150	-0.249
Naive	SLC25A37	0.308	1.84e-154	3.92e-150	-0.308
Naive	IRF2BP2	0.26	2.11e-154	4.49e-150	-0.26
Naive	TIMM8B	0.216	1.1e-153	2.34e-149	-0.216
Naive	ARHGEF35	0.18	2.05e-153	4.37e-149	-0.18
Naive	TARDBP	0.238	2.17e-153	4.63e-149	-0.238
Naive	TLE5	0.312	2.49e-153	5.3e-149	-0.312
Naive	TLN2	0.19	8.24e-153	1.76e-148	-0.19
Naive	GTF2H5	0.263	9.07e-153	1.93e-148	-0.263
Naive	ATP5PB	0.245	2.68e-152	5.7e-148	-0.245
Naive	KNOP1	0.25	3.8e-152	8.1e-148	-0.25
Naive	NCOA7	0.357	4.03e-152	8.59e-148	-0.357
Naive	TGFBR2	0.278	4.55e-152	9.7e-148	-0.278
Naive	SLIRP	0.26	5.68e-152	1.21e-147	-0.26
Naive	CHTOP	0.216	1.24e-151	2.65e-147	-0.216
Naive	EPHB6	0.335	1.48e-151	3.15e-147	-0.335
Naive	SNRPD1	0.317	2.03e-151	4.32e-147	-0.317
Naive	TES	0.271	2.05e-151	4.36e-147	-0.271
Naive	HIGD1A	0.234	2.07e-151	4.42e-147	-0.234
Naive	TMEM168	0.324	3.08e-151	6.58e-147	-0.324
Naive	SDHA	0.214	4.43e-151	9.44e-147	-0.214
Naive	MYH9	0.337	6.08e-151	1.3e-146	-0.337
Naive	PAN3	0.219	6.96e-151	1.48e-146	-0.219
Naive	COX5B	0.288	1.14e-150	2.43e-146	-0.288
Naive	FTX	0.369	2.23e-150	4.75e-146	-0.369
Naive	ERH	0.289	2.93e-150	6.25e-146	-0.289
Naive	PODXL2	0.108	4.15e-150	8.84e-146	-0.108
Naive	CFDP1	0.284	4.44e-150	9.46e-146	-0.284
Naive	ATP5MPL	0.292	6.89e-150	1.47e-145	-0.292
Naive	CAPZA1	0.255	9.79e-150	2.09e-145	-0.255
Naive	PSMC4	0.391	1.09e-149	2.32e-145	-0.391
Naive	MTIF3	0.245	1.7e-149	3.62e-145	-0.245
Naive	PLCE1	0.293	2.08e-149	4.44e-145	-0.293
Naive	TMPRSS2	0.329	5.93e-149	1.26e-144	-0.329
Naive	SIM2	0.162	6.39e-149	1.36e-144	-0.162
Naive	LENG8	0.318	7.52e-149	1.6e-144	-0.318
Naive	TOP2B	0.193	8.37e-149	1.79e-144	-0.193
Naive	PTCD3	0.22	9.66e-149	2.06e-144	-0.22
Naive	UBA1	0.218	1.66e-148	3.53e-144	-0.218
Naive	CASZ1	0.284	2.55e-148	5.45e-144	-0.284
Naive	FRK	0.223	5.27e-148	1.12e-143	-0.223
Naive	EPS8L1	0.488	5.7e-148	1.21e-143	-0.488
Naive	NSD1	0.252	2.01e-147	4.28e-143	-0.252
Naive	AMD1	0.18	3.64e-147	7.75e-143	-0.18
Naive	KIDINS220	0.268	6.28e-147	1.34e-142	-0.268
Naive	NDUFB2	0.272	2.11e-146	4.49e-142	-0.272
Naive	TP53	0.129	4.21e-146	8.98e-142	-0.129
Naive	PKN2	0.267	4.36e-146	9.29e-142	-0.267
Naive	ZNF302	0.262	1.36e-145	2.9e-141	-0.262
Naive	ENTPD5	0.212	1.82e-145	3.87e-141	-0.212
Naive	FAM102B	0.172	2.56e-145	5.46e-141	-0.172
Naive	KLF2	0.419	4.36e-145	9.3e-141	-0.419
Naive	ELMSAN1	0.243	4.8e-145	1.02e-140	-0.243
Naive	KIAA2013	0.183	5.11e-145	1.09e-140	-0.183
Naive	LSM8	0.241	6.07e-145	1.29e-140	-0.241
Naive	UBE2V2	0.18	7.05e-145	1.5e-140	-0.18
Naive	ZNF552	0.243	7.88e-145	1.68e-140	-0.243
Naive	AKAP1	0.261	2.28e-144	4.86e-140	-0.261
Naive	MAGI1	0.248	4.84e-144	1.03e-139	-0.248
Naive	IRS1	0.25	6.33e-144	1.35e-139	-0.25
Naive	CASP7	0.259	2.11e-143	4.49e-139	-0.259
Naive	ZMYND8	0.319	3.1e-143	6.6e-139	-0.319
Naive	AKR7A3	0.419	3.43e-143	7.3e-139	-0.419
Naive	NDUFA1	0.275	4.23e-143	9.02e-139	-0.275
Naive	ZBTB7A	0.279	5.36e-143	1.14e-138	-0.279
Naive	RBM47	0.263	5.44e-143	1.16e-138	-0.263
Naive	SF1	0.223	7.29e-143	1.55e-138	-0.223
Naive	ERCC5	0.245	7.92e-143	1.69e-138	-0.245
Naive	PTPRF	0.271	1.04e-142	2.21e-138	-0.271
Naive	CYCS	0.275	1.6e-142	3.41e-138	-0.275
Naive	JPX	0.254	2.85e-142	6.07e-138	-0.254
Naive	ARFGEF3	0.221	2.95e-142	6.3e-138	-0.221
Naive	PLEKHJ1	0.256	3.42e-142	7.28e-138	-0.256
Naive	PRPF38B	0.261	6.19e-142	1.32e-137	-0.261
Naive	POLR2J	0.205	6.23e-142	1.33e-137	-0.205
Naive	HMGN3	0.341	7.16e-142	1.53e-137	-0.341
Naive	BCOR	0.18	1.76e-141	3.74e-137	-0.18
Naive	NDUFA3	0.268	2.45e-141	5.23e-137	-0.268
Naive	FOXQ1	0.173	2.63e-141	5.6e-137	-0.173
Naive	DHRS3	0.235	2.77e-141	5.91e-137	-0.235
Naive	PRPF6	0.221	3.88e-141	8.26e-137	-0.221
Naive	NKTR	0.314	5.87e-141	1.25e-136	-0.314
Naive	TNFSF9	0.171	1.2e-140	2.55e-136	-0.171
Naive	ATP9A	0.289	1.24e-140	2.63e-136	-0.289
Naive	MAP7	0.219	2.75e-140	5.86e-136	-0.219
Naive	MKLN1	0.196	3.53e-140	7.53e-136	-0.196
Naive	CREB3L1	0.241	3.53e-140	7.53e-136	-0.241
Naive	CEBPG	0.252	3.94e-140	8.39e-136	-0.252
Naive	AP1G1	0.223	1.68e-139	3.57e-135	-0.223
Naive	TJP1	0.289	2.19e-139	4.66e-135	-0.289
Naive	ECE1	0.308	3.68e-139	7.84e-135	-0.308
Naive	TRIM33	0.205	3.86e-139	8.24e-135	-0.205
Naive	CNN2	0.22	4.84e-139	1.03e-134	-0.22
Naive	SEZ6L2	0.239	7.91e-139	1.69e-134	-0.239
Naive	SNRPG	0.26	1.29e-138	2.75e-134	-0.26
Naive	BX284668.5	0.227	1.76e-138	3.75e-134	-0.227
Naive	USP48	0.225	1.97e-138	4.2e-134	-0.225
Naive	ONECUT3	0.3	2.08e-138	4.43e-134	-0.3
Naive	GAK	0.243	2.09e-138	4.45e-134	-0.243
Naive	RNF213	0.355	4.66e-138	9.93e-134	-0.355
Naive	PLA2G10	0.361	5.19e-138	1.11e-133	-0.361
Naive	ATP5ME	0.327	6.66e-138	1.42e-133	-0.327
Naive	CRIP1	0.459	1.04e-137	2.22e-133	-0.459
Naive	ACTR2	0.287	1.16e-137	2.47e-133	-0.287
Naive	IVNS1ABP	0.227	2.48e-137	5.29e-133	-0.227
Naive	RBBP6	0.206	2.64e-137	5.62e-133	-0.206
Naive	ATP5F1D	0.283	4.43e-137	9.44e-133	-0.283
Naive	BCL10	0.273	4.52e-137	9.64e-133	-0.273
Naive	MGA	0.189	6.51e-137	1.39e-132	-0.189
Naive	GTF3C6	0.213	1.06e-136	2.27e-132	-0.213
Naive	KIAA0319L	0.257	1.21e-136	2.57e-132	-0.257
Naive	KRTCAP2	0.366	1.55e-136	3.31e-132	-0.366
Naive	SEPTIN11	0.213	1.61e-136	3.42e-132	-0.213
Naive	TBL1XR1	0.228	1.76e-136	3.76e-132	-0.228
Naive	PLEKHH1	0.216	2.67e-136	5.69e-132	-0.216
Naive	AC010642.2	0.182	4.24e-136	9.03e-132	-0.182
Naive	NHS	0.334	8.55e-136	1.82e-131	-0.334
Naive	ACIN1	0.249	9.1e-136	1.94e-131	-0.249
Naive	NADK	0.205	1.22e-135	2.59e-131	-0.205
Naive	NUP58	0.199	1.34e-135	2.85e-131	-0.199
Naive	TMEM165	0.315	1.61e-135	3.43e-131	-0.315
Naive	CASK	0.242	2.05e-135	4.37e-131	-0.242
Naive	RETREG1	0.259	2.92e-135	6.22e-131	-0.259
Naive	EFHD2	0.401	3e-135	6.4e-131	-0.401
Naive	SSBP3	0.259	3.01e-135	6.42e-131	-0.259
Naive	AL158206.1	0.276	3.18e-135	6.78e-131	-0.276
Naive	PPP1R12B	0.225	9.1e-135	1.94e-130	-0.225
Naive	FAM107B	0.306	1.24e-134	2.63e-130	-0.306
Naive	CLDN4	0.295	1.24e-134	2.64e-130	-0.295
Naive	AGO4	0.196	3.18e-134	6.77e-130	-0.196
Naive	LZIC	0.186	3.89e-134	8.3e-130	-0.186
Naive	MST1R	0.237	4.37e-134	9.31e-130	-0.237
Naive	MIA3	0.26	6.36e-134	1.36e-129	-0.26
Naive	DENND11	0.212	6.62e-134	1.41e-129	-0.212
Naive	DR1	0.206	7.03e-134	1.5e-129	-0.206
Naive	RAB11A	0.255	1.27e-133	2.7e-129	-0.255
Naive	MAN1A2	0.209	1.52e-133	3.23e-129	-0.209
Naive	SUGP2	0.24	1.71e-133	3.64e-129	-0.24
Naive	PDCD5	0.291	1.77e-133	3.78e-129	-0.291
Naive	SYNJ2BP	0.209	5.39e-133	1.15e-128	-0.209
Naive	MIB2	0.191	6.99e-133	1.49e-128	-0.191
Naive	CNOT1	0.198	1.59e-132	3.38e-128	-0.198
Naive	MAP4K3-DT	0.231	1.71e-132	3.64e-128	-0.231
Naive	ALDOA	0.229	2.18e-132	4.66e-128	-0.229
Naive	SHKBP1	0.356	5.02e-132	1.07e-127	-0.356
Naive	EPPK1	0.232	9.93e-132	2.12e-127	-0.232
Naive	CDS1	0.229	1.24e-131	2.65e-127	-0.229
Naive	TRIM25	0.207	1.46e-131	3.11e-127	-0.207
Naive	PSCA	0.302	1.48e-131	3.14e-127	-0.302
Naive	KHDRBS1	0.237	1.95e-131	4.15e-127	-0.237
Naive	INF2	0.259	2.65e-131	5.66e-127	-0.259
Naive	TPD52	0.282	5.55e-131	1.18e-126	-0.282
Naive	WSB1	0.271	2.36e-130	5.03e-126	-0.271
Naive	GPBP1L1	0.205	2.51e-130	5.36e-126	-0.205
Naive	HSD17B2	0.325	2.59e-130	5.52e-126	-0.325
Naive	DDX1	0.19	4.4e-130	9.38e-126	-0.19
Naive	RDH13	0.275	5.01e-130	1.07e-125	-0.275
Naive	SDHC	0.232	5.33e-130	1.14e-125	-0.232
Naive	ATF3	0.742	6.64e-130	1.42e-125	-0.742
Naive	CYSTM1	0.377	1.22e-129	2.6e-125	-0.377
Naive	STXBP2	0.225	1.35e-129	2.87e-125	-0.225
Naive	AL121839.2	0.201	4.16e-129	8.88e-125	-0.201
Naive	C5orf30	0.167	6.31e-129	1.34e-124	-0.167
Naive	TCF25	0.261	1.51e-128	3.21e-124	-0.261
Naive	GCNT1	0.172	1.51e-128	3.23e-124	-0.172
Naive	CYP2S1	0.258	2.21e-128	4.72e-124	-0.258
Naive	SMIM22	0.33	3.25e-128	6.92e-124	-0.33
Naive	HIPK2	0.213	3.55e-128	7.56e-124	-0.213
Naive	TET2	0.213	4.19e-128	8.94e-124	-0.213
Naive	MRPL52	0.229	4.3e-128	9.17e-124	-0.229
Naive	FERMT1	0.264	5.55e-128	1.18e-123	-0.264
Naive	NDUFB3	0.236	6.99e-128	1.49e-123	-0.236
Naive	WASF2	0.195	9e-128	1.92e-123	-0.195
Naive	SLC45A4	0.252	9.01e-128	1.92e-123	-0.252
Naive	SIPA1L3	0.286	1.04e-127	2.21e-123	-0.286
Naive	ANK3	0.294	1.14e-127	2.44e-123	-0.294
Naive	TLE4	0.238	1.31e-127	2.8e-123	-0.238
Naive	TOX3	0.302	1.64e-127	3.5e-123	-0.302
Naive	TENT5A	0.219	3.03e-127	6.46e-123	-0.219
Naive	RNPEP	0.202	3.07e-127	6.54e-123	-0.202
Naive	WDR82	0.167	3.41e-127	7.27e-123	-0.167
Naive	NDUFA13	0.252	3.52e-127	7.5e-123	-0.252
Naive	PDS5B	0.204	3.59e-127	7.65e-123	-0.204
Naive	ST14	0.316	3.66e-127	7.81e-123	-0.316
Naive	PYURF	0.183	3.67e-127	7.81e-123	-0.183
Naive	SHROOM3	0.203	4.43e-127	9.44e-123	-0.203
Naive	ATXN1	0.198	6.1e-127	1.3e-122	-0.198
Naive	SEC61G	0.317	1.23e-126	2.61e-122	-0.317
Naive	ST6GALNAC1	0.275	1.27e-126	2.7e-122	-0.275
Naive	FAM135A	0.252	1.41e-126	3.02e-122	-0.252
Naive	SEC22B	0.192	1.61e-126	3.42e-122	-0.192
Naive	USP54	0.315	2.07e-126	4.41e-122	-0.315
Naive	POGZ	0.235	2.1e-126	4.47e-122	-0.235
Naive	SPTAN1	0.23	2.54e-126	5.41e-122	-0.23
Naive	TM2D1	0.196	3.47e-126	7.39e-122	-0.196
Naive	QKI	0.101	3.96e-126	8.44e-122	-0.101
Naive	PRKAA1	0.244	5.77e-126	1.23e-121	-0.244
Naive	SLC30A7	0.207	6.64e-126	1.42e-121	-0.207
Naive	RBM26	0.189	8.56e-126	1.82e-121	-0.189
Naive	F2RL1	0.21	2.04e-125	4.36e-121	-0.21
Naive	FBLIM1	0.273	3.25e-125	6.93e-121	-0.273
Naive	NPDC1	0.25	4.1e-125	8.74e-121	-0.25
Naive	SBF1	0.172	5.13e-125	1.09e-120	-0.172
Naive	DYRK1A	0.182	5.52e-125	1.18e-120	-0.182
Naive	NASP	0.221	5.84e-125	1.24e-120	-0.221
Naive	NDUFV3	0.183	8.38e-125	1.79e-120	-0.183
Naive	CTBP1	0.195	1.06e-124	2.26e-120	-0.195
Naive	FBL	0.337	1.06e-124	2.27e-120	-0.337
Naive	AGL	0.15	5.2e-124	1.11e-119	-0.15
Naive	PPP1R14C	0.114	8.98e-124	1.91e-119	-0.114
Naive	LRP11	0.18	1.98e-123	4.22e-119	-0.18
Naive	PGD	0.173	3.08e-123	6.56e-119	-0.173
Naive	COMMD3	0.199	5.87e-123	1.25e-118	-0.199
Naive	GBP2	0.248	2.61e-122	5.56e-118	-0.248
Naive	EP300	0.171	3.12e-122	6.65e-118	-0.171
Naive	ARHGEF16	0.229	5.48e-122	1.17e-117	-0.229
Naive	TFDP1	0.153	5.99e-122	1.28e-117	-0.153
Naive	NUP54	0.157	7.77e-122	1.66e-117	-0.157
Naive	ABHD3	0.246	7.9e-122	1.68e-117	-0.246
Naive	VPS36	0.187	8.46e-122	1.8e-117	-0.187
Naive	INSR	0.302	1.3e-121	2.77e-117	-0.302
Naive	BMPR2	0.241	1.55e-121	3.31e-117	-0.241
Naive	TTC3	0.226	1.97e-121	4.2e-117	-0.226
Naive	CPNE1	0.177	3e-121	6.4e-117	-0.177
Naive	EIF4EBP2	0.205	5.61e-121	1.2e-116	-0.205
Naive	TANC1	0.178	8.68e-121	1.85e-116	-0.178
Naive	SMPD3	0.23	1.12e-120	2.38e-116	-0.23
Naive	RBMX	0.199	1.45e-120	3.09e-116	-0.199
Naive	EMC10	0.205	2.07e-120	4.41e-116	-0.205
Naive	ZNF593	0.18	3.82e-120	8.15e-116	-0.18
Naive	AC009133.1	0.319	6.95e-120	1.48e-115	-0.319
Naive	EDIL3	0.167	9.56e-120	2.04e-115	-0.167
Naive	ZNF644	0.172	9.95e-120	2.12e-115	-0.172
Naive	CES2	0.226	2e-119	4.27e-115	-0.226
Naive	UBA3	0.147	2.07e-119	4.41e-115	-0.147
Naive	LINC00665	0.097	2.16e-119	4.61e-115	-0.097
Naive	PKP4	0.218	2.17e-119	4.62e-115	-0.218
Naive	AGO3	0.165	2.18e-119	4.65e-115	-0.165
Naive	MVP	0.235	4.16e-119	8.87e-115	-0.235
Naive	FUT8	0.214	5.42e-119	1.15e-114	-0.214
Naive	C4orf19	0.294	5.61e-119	1.2e-114	-0.294
Naive	DNAJC1	0.219	5.73e-119	1.22e-114	-0.219
Naive	BMP2	0.297	1.15e-118	2.46e-114	-0.297
Naive	CXADR	0.251	1.16e-118	2.48e-114	-0.251
Naive	HP1BP3	0.246	1.37e-118	2.91e-114	-0.246
Naive	PARP1	0.202	1.44e-118	3.07e-114	-0.202
Naive	SRGAP1	0.232	2.01e-118	4.28e-114	-0.232
Naive	SFT2D2	0.203	2.12e-118	4.52e-114	-0.203
Naive	ZMYND11	0.192	2.97e-118	6.34e-114	-0.192
Naive	SPATA13	0.242	3e-118	6.39e-114	-0.242
Naive	CUX1	0.216	3.31e-118	7.06e-114	-0.216
Naive	DDX27	0.199	4.82e-118	1.03e-113	-0.199
Naive	ZNF106	0.212	5.01e-118	1.07e-113	-0.212
Naive	MSI2	0.236	7.46e-118	1.59e-113	-0.236
Naive	TOMM5	0.242	7.8e-118	1.66e-113	-0.242
Naive	AOC1	0.348	9.55e-118	2.03e-113	-0.348
Naive	FAM234A	0.2	1.08e-117	2.3e-113	-0.2
Naive	UBLCP1	0.167	1.08e-117	2.31e-113	-0.167
Naive	FNBP1L	0.24	1.19e-117	2.54e-113	-0.24
Naive	ADD3	0.291	1.49e-117	3.18e-113	-0.291
Naive	DANCR	0.182	2.3e-117	4.9e-113	-0.182
Naive	HERC2	0.21	4.06e-117	8.66e-113	-0.21
Naive	TRAK1	0.208	5.04e-117	1.07e-112	-0.208
Naive	NAALADL2	0.243	6.24e-117	1.33e-112	-0.243
Naive	PKP2	0.155	7.24e-117	1.54e-112	-0.155
Naive	AHCYL1	0.183	7.31e-117	1.56e-112	-0.183
Naive	ARIH1	0.176	9.09e-117	1.94e-112	-0.176
Naive	TNRC6A	0.196	1.06e-116	2.25e-112	-0.196
Naive	PIK3R3	0.157	1.38e-116	2.95e-112	-0.157
Naive	TMEM45B	0.218	1.53e-116	3.26e-112	-0.218
Naive	CBX4	0.188	1.78e-116	3.79e-112	-0.188
Naive	USP8	0.194	2.79e-116	5.96e-112	-0.194
Naive	CSNK1D	0.177	3.13e-116	6.67e-112	-0.177
Naive	WDR11	0.21	3.77e-116	8.03e-112	-0.21
Naive	GOT2	0.147	3.88e-116	8.27e-112	-0.147
Naive	LSR	0.309	5.15e-116	1.1e-111	-0.309
Naive	SH2D3A	0.278	6.89e-116	1.47e-111	-0.278
Naive	CUL1	0.152	1.03e-115	2.19e-111	-0.152
Naive	HSPA1A	0.082	1.35e-115	2.87e-111	-0.082
Naive	UBB	0.298	1.39e-115	2.97e-111	-0.298
Naive	RHBDL2	0.226	1.69e-115	3.61e-111	-0.226
Naive	MICOS13	0.205	2.77e-115	5.91e-111	-0.205
Naive	POLR2J3	0.26	3.31e-115	7.06e-111	-0.26
Naive	TC2N	0.21	3.49e-115	7.45e-111	-0.21
Naive	EPRS	0.192	3.81e-115	8.11e-111	-0.192
Naive	PRRC2C	0.307	3.87e-115	8.24e-111	-0.307
Naive	MALL	0.309	4e-115	8.53e-111	-0.309
Naive	SSR1	0.15	4.13e-115	8.8e-111	-0.15
Naive	TRIB2	0.161	4.91e-115	1.05e-110	-0.161
Naive	SPEN	0.221	6.97e-115	1.48e-110	-0.221
Naive	GTF2I	0.309	7.28e-115	1.55e-110	-0.309
Naive	PNISR	0.252	7.28e-115	1.55e-110	-0.252
Naive	LUZP1	0.211	7.31e-115	1.56e-110	-0.211
Naive	KIAA1522	0.168	8.59e-115	1.83e-110	-0.168
Naive	ABRACL	0.212	9.23e-115	1.97e-110	-0.212
Naive	FAM49B	0.223	1.04e-114	2.22e-110	-0.223
Naive	EIF2AK1	0.241	1.3e-114	2.77e-110	-0.241
Naive	LFNG	0.252	1.86e-114	3.97e-110	-0.252
Naive	PLCB3	0.14	1.87e-114	3.99e-110	-0.14
Naive	AP3D1	0.226	2.04e-114	4.36e-110	-0.226
Naive	NDUFA6	0.187	2.07e-114	4.42e-110	-0.187
Naive	TRA2A	0.224	2.29e-114	4.87e-110	-0.224
Naive	PTBP1	0.191	3.56e-114	7.58e-110	-0.191
Naive	ASL	0.258	3.91e-114	8.34e-110	-0.258
Naive	SAP30	0.169	4.87e-114	1.04e-109	-0.169
Naive	SNRNP70	0.241	4.92e-114	1.05e-109	-0.241
Naive	MCU	0.229	5.37e-114	1.15e-109	-0.229
Naive	BX890604.2	0.173	6.01e-114	1.28e-109	-0.173
Naive	BICC1	0.189	6.3e-114	1.34e-109	-0.189
Naive	H2AFY	0.236	7.54e-114	1.61e-109	-0.236
Naive	MTF2	0.173	8.91e-114	1.9e-109	-0.173
Naive	MYCBP	0.148	1.39e-113	2.96e-109	-0.148
Naive	PLEKHA6	0.238	2.77e-113	5.9e-109	-0.238
Naive	VPS13C	0.272	3.02e-113	6.44e-109	-0.272
Naive	ELAVL1	0.165	3.37e-113	7.19e-109	-0.165
Naive	ANKRD29	0.278	3.76e-113	8.02e-109	-0.278
Naive	SNHG9	0.169	3.97e-113	8.46e-109	-0.169
Naive	EVI5	0.175	5.18e-113	1.1e-108	-0.175
Naive	UBA2	0.162	1.14e-112	2.44e-108	-0.162
Naive	CLSTN1	0.218	1.33e-112	2.83e-108	-0.218
Naive	PIN4	0.189	1.41e-112	3.01e-108	-0.189
Naive	THRAP3	0.196	1.69e-112	3.61e-108	-0.196
Naive	SMAD1	0.132	1.87e-112	3.99e-108	-0.132
Naive	AURKAIP1	0.208	1.94e-112	4.14e-108	-0.208
Naive	CARHSP1	0.223	2.06e-112	4.4e-108	-0.223
Naive	FMC1	0.134	3.81e-112	8.11e-108	-0.134
Naive	TARBP1	0.211	3.81e-112	8.13e-108	-0.211
Naive	TTC1	0.173	3.89e-112	8.3e-108	-0.173
Naive	ZMYM6	0.175	4.3e-112	9.17e-108	-0.175
Naive	ITSN1	0.23	4.33e-112	9.23e-108	-0.23
Naive	AC027601.6	0.172	5.85e-112	1.25e-107	-0.172
Naive	KIF13B	0.236	8.21e-112	1.75e-107	-0.236
Naive	MICU2	0.162	9.68e-112	2.06e-107	-0.162
Naive	EPS8L3	0.255	1.13e-111	2.42e-107	-0.255
Naive	ZCCHC10	0.169	1.48e-111	3.15e-107	-0.169
Naive	TRIM7	0.175	1.56e-111	3.33e-107	-0.175
Naive	RARS	0.161	1.97e-111	4.19e-107	-0.161
Naive	MRPS30-DT	0.112	2.11e-111	4.49e-107	-0.112
Naive	NOC2L	0.162	2.12e-111	4.52e-107	-0.162
Naive	CGGBP1	0.158	2.27e-111	4.84e-107	-0.158
Naive	TMEM63A	0.251	2.83e-111	6.03e-107	-0.251
Naive	DICER1	0.181	4.38e-111	9.34e-107	-0.181
Naive	CMIP	0.222	5.4e-111	1.15e-106	-0.222
Naive	GTF2H2	0.173	6.33e-111	1.35e-106	-0.173
Naive	SH3GLB1	0.215	6.94e-111	1.48e-106	-0.215
Naive	TIMM50	0.162	1.74e-110	3.72e-106	-0.162
Naive	SRSF3	0.214	1.81e-110	3.86e-106	-0.214
Naive	TMEM54	0.235	5.33e-110	1.14e-105	-0.235
Naive	INTS1	0.204	5.89e-110	1.26e-105	-0.204
Naive	KARS	0.153	7.61e-110	1.62e-105	-0.153
Naive	RALGAPA2	0.219	1.08e-109	2.3e-105	-0.219
Naive	SAMD4B	0.24	1.14e-109	2.44e-105	-0.24
Naive	DOCK7	0.172	1.15e-109	2.46e-105	-0.172
Naive	USP34	0.188	1.87e-109	3.98e-105	-0.188
Naive	SSBP1	0.218	2.4e-109	5.11e-105	-0.218
Naive	NARF	0.158	2.76e-109	5.88e-105	-0.158
Naive	GLRX5	0.169	3.76e-109	8.01e-105	-0.169
Naive	ATOX1	0.229	4.26e-109	9.09e-105	-0.229
Naive	CREBBP	0.181	4.57e-109	9.74e-105	-0.181
Naive	RASSF6	0.241	4.6e-109	9.81e-105	-0.241
Naive	ODF2L	0.22	7.79e-109	1.66e-104	-0.22
Naive	ATP5PO	0.21	8.04e-109	1.71e-104	-0.21
Naive	KPNA6	0.142	9.66e-109	2.06e-104	-0.142
Naive	BSDC1	0.177	1.4e-108	2.98e-104	-0.177
Naive	PPM1B	0.184	1.6e-108	3.41e-104	-0.184
Naive	KDM7A	0.162	2.03e-108	4.34e-104	-0.162
Naive	MOK	0.179	3.32e-108	7.07e-104	-0.179
Naive	G3BP1	0.198	4e-108	8.53e-104	-0.198
Naive	SH2D4A	0.188	5.33e-108	1.14e-103	-0.188
Naive	MOB4	0.158	1.15e-107	2.44e-103	-0.158
Naive	DLEU1	0.183	1.65e-107	3.52e-103	-0.183
Naive	RNF220	0.164	2.04e-107	4.34e-103	-0.164
Naive	PRPF38A	0.14	4.12e-107	8.78e-103	-0.14
Naive	SRP14	0.217	4.83e-107	1.03e-102	-0.217
Naive	PCGF3	0.165	5.05e-107	1.08e-102	-0.165
Naive	CGN	0.276	5.37e-107	1.14e-102	-0.276
Naive	STXBP3	0.184	6.54e-107	1.39e-102	-0.184
Naive	RPS10	0.245	8.7e-107	1.86e-102	-0.245
Naive	MCM3AP	0.191	9.85e-107	2.1e-102	-0.191
Naive	CDK13	0.199	1.13e-106	2.4e-102	-0.199
Naive	LARP7	0.179	1.28e-106	2.72e-102	-0.179
Naive	SMAD5	0.194	1.52e-106	3.25e-102	-0.194
Naive	USP24	0.148	1.73e-106	3.69e-102	-0.148
Naive	SLC12A6	0.169	1.74e-106	3.71e-102	-0.169
Naive	GRTP1	0.179	2.53e-106	5.39e-102	-0.179
Naive	MAST4	0.207	2.67e-106	5.69e-102	-0.207
Naive	RAVER2	0.141	2.7e-106	5.75e-102	-0.141
Naive	FARP2	0.221	3.22e-106	6.86e-102	-0.221
Naive	EZH2	0.123	3.24e-106	6.9e-102	-0.123
Naive	YLPM1	0.171	4.37e-106	9.31e-102	-0.171
Naive	PIAS1	0.17	4.85e-106	1.03e-101	-0.17
Naive	LTBP1	0.14	6.33e-106	1.35e-101	-0.14
Naive	ZFYVE16	0.175	7.49e-106	1.6e-101	-0.175
Naive	SNX14	0.15	8.79e-106	1.87e-101	-0.15
Naive	PFKFB2	0.118	8.82e-106	1.88e-101	-0.118
Naive	POGK	0.169	9.95e-106	2.12e-101	-0.169
Naive	APEH	0.145	1.27e-105	2.71e-101	-0.145
Naive	HOXC9	0.148	1.73e-105	3.7e-101	-0.148
Naive	ANKRD36	0.264	1.81e-105	3.85e-101	-0.264
Naive	PIAS2	0.058	2.2e-105	4.69e-101	-0.058
Naive	SIKE1	0.143	2.23e-105	4.75e-101	-0.143
Naive	MED23	0.14	2.52e-105	5.38e-101	-0.14
Naive	OSBPL7	0.259	2.78e-105	5.92e-101	-0.259
Naive	SYNCRIP	0.176	4.89e-105	1.04e-100	-0.176
Naive	TMEM260	0.225	6.75e-105	1.44e-100	-0.225
Naive	DCTN1	0.193	6.81e-105	1.45e-100	-0.193
Naive	ATXN3	0.153	1.03e-104	2.2e-100	-0.153
Naive	AFDN	0.288	1.04e-104	2.21e-100	-0.288
Naive	PHGR1	0.496	1.06e-104	2.26e-100	-0.496
Naive	UGT2A3	0.225	1.29e-104	2.75e-100	-0.225
Naive	BACE2	0.281	1.29e-104	2.75e-100	-0.281
Naive	NUDT14	0.134	1.47e-104	3.13e-100	-0.134
Naive	PRPF8	0.149	2.32e-104	4.94e-100	-0.149
Naive	SARS	0.16	2.39e-104	5.09e-100	-0.16
Naive	GFPT1	0.223	2.4e-104	5.11e-100	-0.223
Naive	KIAA0586	0.207	2.64e-104	5.63e-100	-0.207
Naive	PPIP5K2	0.169	2.71e-104	5.78e-100	-0.169
Naive	WIPI2	0.185	2.72e-104	5.8e-100	-0.185
Naive	KIF1B	0.193	3.3e-104	7.03e-100	-0.193
Naive	MYSM1	0.195	3.72e-104	7.92e-100	-0.195
Naive	PIEZO1	0.184	3.86e-104	8.23e-100	-0.184
Naive	AC103702.2	0.069	6.51e-104	1.39e-99	-0.069
Naive	DYNLT1	0.244	7.02e-104	1.5e-99	-0.244
Naive	SIPA1L2	0.225	7.14e-104	1.52e-99	-0.225
Naive	GNA11	0.178	7.48e-104	1.59e-99	-0.178
Naive	SLC9A1	0.194	9.95e-104	2.12e-99	-0.194
Naive	KDM4B	0.174	1.04e-103	2.23e-99	-0.174
Naive	RAB11B	0.166	1.21e-103	2.58e-99	-0.166
Naive	DNAJB14	0.156	1.3e-103	2.76e-99	-0.156
Naive	CEPT1	0.147	1.93e-103	4.12e-99	-0.147
Naive	GOPC	0.161	2.94e-103	6.26e-99	-0.161
Naive	SP1	0.202	4.68e-103	9.97e-99	-0.202
Naive	PPP1R10	0.169	9.13e-103	1.95e-98	-0.169
Naive	PEPD	0.129	9.29e-103	1.98e-98	-0.129
Naive	DHX38	0.186	9.63e-103	2.05e-98	-0.186
Naive	DNAJC16	0.165	9.99e-103	2.13e-98	-0.165
Naive	COPA	0.182	1.09e-102	2.33e-98	-0.182
Naive	SETD2	0.195	1.72e-102	3.66e-98	-0.195
Naive	TNPO1	0.16	1.99e-102	4.24e-98	-0.16
Naive	EPB41L1	0.271	2.31e-102	4.92e-98	-0.271
Naive	HMGN1	0.229	2.99e-102	6.37e-98	-0.229
Naive	TMEM251	0.129	3.91e-102	8.33e-98	-0.129
Naive	BTBD7	0.155	3.96e-102	8.44e-98	-0.155
Naive	PACS2	0.15	4.55e-102	9.69e-98	-0.15
Naive	MRPL54	0.153	5.73e-102	1.22e-97	-0.153
Naive	CNKSR3	0.187	7.53e-102	1.6e-97	-0.187
Naive	DMAC1	0.174	7.68e-102	1.64e-97	-0.174
Naive	FABP6	0.214	8.76e-102	1.87e-97	-0.214
Naive	NRAS	0.124	9.29e-102	1.98e-97	-0.124
Naive	DBI	0.275	1.25e-101	2.66e-97	-0.275
Naive	PURA	0.214	1.31e-101	2.79e-97	-0.214
Naive	ALG13	0.171	1.47e-101	3.13e-97	-0.171
Naive	EPB41	0.221	1.75e-101	3.72e-97	-0.221
Naive	SH3BGRL2	0.202	1.82e-101	3.88e-97	-0.202
Naive	EEF2	0.202	1.88e-101	4.01e-97	-0.202
Naive	COG6	0.122	2.22e-101	4.73e-97	-0.122
Naive	MON1B	0.188	2.44e-101	5.2e-97	-0.188
Naive	LAMTOR3	0.142	2.8e-101	5.98e-97	-0.142
Naive	AKAP8L	0.185	2.88e-101	6.14e-97	-0.185
Naive	CPSF2	0.114	3.01e-101	6.42e-97	-0.114
Naive	MTMR11	0.248	3.85e-101	8.22e-97	-0.248
Naive	ELOB	0.236	5.03e-101	1.07e-96	-0.236
Naive	DGKH	0.149	5.46e-101	1.16e-96	-0.149
Naive	PSMA3-AS1	0.21	7.64e-101	1.63e-96	-0.21
Naive	USP7	0.146	7.69e-101	1.64e-96	-0.146
Naive	RAB4B	0.263	1.08e-100	2.31e-96	-0.263
Naive	AK2	0.146	1.36e-100	2.89e-96	-0.146
Naive	SUCLG2	0.154	1.37e-100	2.92e-96	-0.154
Naive	JAK1	0.206	1.56e-100	3.33e-96	-0.206
Naive	FBXW11	0.158	1.75e-100	3.74e-96	-0.158
Naive	URI1	0.179	1.8e-100	3.84e-96	-0.179
Naive	MTA1	0.145	1.85e-100	3.94e-96	-0.145
Naive	MAML3	0.153	1.85e-100	3.94e-96	-0.153
Naive	KDM1A	0.145	1.93e-100	4.12e-96	-0.145
Naive	GOLGA8B	0.21	2.18e-100	4.65e-96	-0.21
Naive	CHD7	0.154	2.45e-100	5.23e-96	-0.154
Naive	SNRNP40	0.132	2.53e-100	5.4e-96	-0.132
Naive	SNAP23	0.166	2.53e-100	5.4e-96	-0.166
Naive	WDR1	0.171	2.57e-100	5.47e-96	-0.171
Naive	MTMR6	0.153	3.86e-100	8.22e-96	-0.153
Naive	LRP10	0.181	4.06e-100	8.66e-96	-0.181
Naive	XIAP	0.171	6.4e-100	1.37e-95	-0.171
Naive	MRPL18	0.158	6.43e-100	1.37e-95	-0.158
Naive	ZNF506	0.143	7.13e-100	1.52e-95	-0.143
Naive	MRPL50	0.141	7.39e-100	1.58e-95	-0.141
Naive	DAZAP1	0.159	8.52e-100	1.82e-95	-0.159
Naive	PTPN18	0.185	1.36e-99	2.89e-95	-0.185
Naive	WASHC1	0.189	1.39e-99	2.96e-95	-0.189
Naive	IKZF2	0.179	1.45e-99	3.09e-95	-0.179
Naive	ATP11A	0.195	1.49e-99	3.17e-95	-0.195
Naive	ZDHHC21	0.186	1.49e-99	3.18e-95	-0.186
Naive	AQR	0.15	2.72e-99	5.81e-95	-0.15
Naive	PABPN1	0.199	2.84e-99	6.06e-95	-0.199
Naive	RC3H1	0.169	3.25e-99	6.93e-95	-0.169
Naive	GMDS	0.159	3.3e-99	7.03e-95	-0.159
Naive	PCF11	0.188	3.41e-99	7.26e-95	-0.188
Naive	ILF3-DT	0.193	4.2e-99	8.96e-95	-0.193
Naive	PSPC1	0.164	4.29e-99	9.14e-95	-0.164
Naive	ZNF587	0.225	4.73e-99	1.01e-94	-0.225
Naive	PSMB1	0.265	5.26e-99	1.12e-94	-0.265
Naive	CA2	0.279	5.65e-99	1.2e-94	-0.279
Naive	NR2F6	0.168	6.25e-99	1.33e-94	-0.168
Naive	ERN2	0.298	6.68e-99	1.42e-94	-0.298
Naive	BRD9	0.185	8.44e-99	1.8e-94	-0.185
Naive	SPTLC2	0.159	1.08e-98	2.3e-94	-0.159
Naive	ZFAND5	0.201	1.33e-98	2.83e-94	-0.201
Naive	ZNF503	0.06	1.39e-98	2.97e-94	-0.06
Naive	RPL29	0.375	1.55e-98	3.31e-94	-0.375
Naive	SLC17A5	0.171	1.71e-98	3.66e-94	-0.171
Naive	PRR34-AS1	0.128	1.88e-98	4.01e-94	-0.128
Naive	PPP1R8	0.132	2.08e-98	4.44e-94	-0.132
Naive	ACER3	0.159	2.47e-98	5.27e-94	-0.159
Naive	IRF3	0.224	2.83e-98	6.03e-94	-0.224
Naive	PRKCSH	0.159	3.11e-98	6.63e-94	-0.159
Naive	NCOA3	0.176	6.04e-98	1.29e-93	-0.176
Naive	ZNF117	0.247	6.35e-98	1.35e-93	-0.247
Naive	AC092683.1	0.368	8.08e-98	1.72e-93	-0.368
Naive	LNX2	0.143	1.09e-97	2.32e-93	-0.143
Naive	KLHL20	0.137	1.09e-97	2.33e-93	-0.137
Naive	CTBP2	0.178	1.12e-97	2.39e-93	-0.178
Naive	PDE4D	0.133	1.25e-97	2.66e-93	-0.133
Naive	RNASE4	0.221	1.35e-97	2.87e-93	-0.221
Naive	GNAI3	0.158	1.51e-97	3.21e-93	-0.158
Naive	NFIA	0.19	2.03e-97	4.33e-93	-0.19
Naive	ARHGEF2	0.135	2.43e-97	5.18e-93	-0.135
Naive	MROH6	0.168	2.55e-97	5.44e-93	-0.168
Naive	MISP	0.191	3.14e-97	6.7e-93	-0.191
Naive	IGF2R	0.187	3.92e-97	8.35e-93	-0.187
Naive	COP1	0.143	4.21e-97	8.98e-93	-0.143
Naive	PPARG	0.161	4.8e-97	1.02e-92	-0.161
Naive	DOK4	0.176	5.69e-97	1.21e-92	-0.176
Naive	LRRC8B	0.142	6.24e-97	1.33e-92	-0.142
Naive	HTRA1	0.056	6.57e-97	1.4e-92	-0.056
Naive	IARS	0.137	7.94e-97	1.69e-92	-0.137
Naive	MXD1	0.305	8.7e-97	1.85e-92	-0.305
Naive	PIP5K1B	0.148	8.98e-97	1.91e-92	-0.148
Naive	GLO1	0.172	1.04e-96	2.21e-92	-0.172
Naive	DHX30	0.139	1.06e-96	2.26e-92	-0.139
Naive	ZNF224	0.19	1.3e-96	2.77e-92	-0.19
Naive	TMTC4	0.149	1.74e-96	3.7e-92	-0.149
Naive	STMN3	0.101	2.83e-96	6.03e-92	-0.101
Naive	STOML2	0.151	2.88e-96	6.14e-92	-0.151
Naive	PGGT1B	0.137	2.89e-96	6.15e-92	-0.137
Naive	EEF1E1	0.15	2.93e-96	6.24e-92	-0.15
Naive	COX4I1	0.207	2.98e-96	6.36e-92	-0.207
Naive	TUBB3	0.214	3.15e-96	6.72e-92	-0.214
Naive	VDAC1	0.247	4.77e-96	1.02e-91	-0.247
Naive	NFATC2IP	0.145	5.09e-96	1.08e-91	-0.145
Naive	KDM3B	0.162	5.11e-96	1.09e-91	-0.162
Naive	TRIM2	0.139	6.45e-96	1.37e-91	-0.139
Naive	LONP1	0.166	6.51e-96	1.39e-91	-0.166
Naive	FRMD4B	0.189	7.65e-96	1.63e-91	-0.189
Naive	VTA1	0.136	8.06e-96	1.72e-91	-0.136
Naive	PLAGL1	0.053	1.08e-95	2.31e-91	-0.053
Naive	DDX46	0.2	1.21e-95	2.58e-91	-0.2
Naive	ZFP36L2	0.167	1.78e-95	3.79e-91	-0.167
Naive	THOC7	0.116	2.44e-95	5.19e-91	-0.116
Naive	HIPK1	0.127	2.72e-95	5.8e-91	-0.127
Naive	SNRPE	0.199	3.62e-95	7.73e-91	-0.199
Naive	LRPPRC	0.138	3.95e-95	8.41e-91	-0.138
Naive	VPS13D	0.187	4.85e-95	1.03e-90	-0.187
Naive	HYOU1	0.183	5.6e-95	1.19e-90	-0.183
Naive	LTBP4	0.233	5.89e-95	1.26e-90	-0.233
Naive	PLXNA2	0.222	6.88e-95	1.47e-90	-0.222
Naive	RHOBTB1	0.162	7.85e-95	1.67e-90	-0.162
Naive	GDF15	0.585	8.87e-95	1.89e-90	-0.585
Naive	BCLAF1	0.175	9.83e-95	2.1e-90	-0.175
Naive	DLD	0.113	1.1e-94	2.35e-90	-0.113
Naive	NAV1	0.128	1.21e-94	2.58e-90	-0.128
Naive	SPCS1	0.243	1.43e-94	3.04e-90	-0.243
Naive	NCBP3	0.154	1.46e-94	3.1e-90	-0.154
Naive	PHF10	0.125	1.65e-94	3.51e-90	-0.125
Naive	IRF2BPL	0.12	1.91e-94	4.08e-90	-0.12
Naive	VIM	0.917	3.36e-94	7.16e-90	-0.917
Naive	ATP6V1B2	0.094	3.66e-94	7.81e-90	-0.094
Naive	PIK3C2B	0.198	3.92e-94	8.36e-90	-0.198
Naive	ARIH2	0.146	4.67e-94	9.95e-90	-0.146
Naive	UBE2G2	0.152	4.81e-94	1.02e-89	-0.152
Naive	HNRNPUL2	0.145	5.17e-94	1.1e-89	-0.145
Naive	EMC1	0.126	5.21e-94	1.11e-89	-0.126
Naive	CASP3	0.134	5.7e-94	1.21e-89	-0.134
Naive	SRM	0.129	5.78e-94	1.23e-89	-0.129
Naive	ZC3H18	0.187	6.14e-94	1.31e-89	-0.187
Naive	KHSRP	0.15	6.52e-94	1.39e-89	-0.15
Naive	MPHOSPH6	0.144	7.63e-94	1.63e-89	-0.144
Naive	SRSF10	0.172	9.53e-94	2.03e-89	-0.172
Naive	STAT6	0.195	1.03e-93	2.2e-89	-0.195
Naive	MLH3	0.187	1.35e-93	2.87e-89	-0.187
Naive	CARM1	0.138	1.44e-93	3.06e-89	-0.138
Naive	PPP4R2	0.125	1.91e-93	4.07e-89	-0.125
Naive	C6orf62	0.17	1.99e-93	4.23e-89	-0.17
Naive	TSPAN1	0.279	2.08e-93	4.42e-89	-0.279
Naive	MAGI3	0.183	2.14e-93	4.56e-89	-0.183
Naive	TLE1	0.152	2.38e-93	5.08e-89	-0.152
Naive	ATP6AP1	0.175	2.4e-93	5.12e-89	-0.175
Naive	C5orf24	0.143	2.91e-93	6.2e-89	-0.143
Naive	ANKHD1	0.179	3.12e-93	6.64e-89	-0.179
Naive	HAGHL	0.096	4.24e-93	9.03e-89	-0.096
Naive	PSMD6	0.119	4.58e-93	9.76e-89	-0.119
Naive	ZNF791	0.151	4.68e-93	9.99e-89	-0.151
Naive	SLC39A9	0.105	5.15e-93	1.1e-88	-0.105
Naive	ZC3HAV1	0.169	6.6e-93	1.41e-88	-0.169
Naive	KCTD20	0.136	7.35e-93	1.57e-88	-0.136
Naive	ZC3H12A	0.234	9.35e-93	1.99e-88	-0.234
Naive	RFK	0.149	1.19e-92	2.53e-88	-0.149
Naive	NDUFS2	0.171	2.19e-92	4.67e-88	-0.171
Naive	SGPL1	0.159	2.71e-92	5.77e-88	-0.159
Naive	SF3A3	0.144	2.9e-92	6.17e-88	-0.144
Naive	ASCC2	0.15	3.19e-92	6.8e-88	-0.15
Naive	PSMB2	0.17	3.79e-92	8.07e-88	-0.17
Naive	PAXIP1-AS1	0.138	3.98e-92	8.48e-88	-0.138
Naive	BMI1	0.152	4.85e-92	1.03e-87	-0.152
Naive	CDK11B	0.166	5.06e-92	1.08e-87	-0.166
Naive	MTHFD2L	0.135	5.43e-92	1.16e-87	-0.135
Naive	COLCA1	0.19	5.55e-92	1.18e-87	-0.19
Naive	FHL2	0.223	5.72e-92	1.22e-87	-0.223
Naive	TXNDC5	0.127	7.46e-92	1.59e-87	-0.127
Naive	BLOC1S1	0.193	8.53e-92	1.82e-87	-0.193
Naive	PSMC2	0.14	9.19e-92	1.96e-87	-0.14
Naive	SEPTIN8	0.187	1.14e-91	2.43e-87	-0.187
Naive	SF3B3	0.132	1.25e-91	2.66e-87	-0.132
Naive	ACAA1	0.15	1.38e-91	2.94e-87	-0.15
Naive	ADAR	0.22	1.39e-91	2.97e-87	-0.22
Naive	HADH	0.128	1.56e-91	3.32e-87	-0.128
Naive	CTDSP1	0.159	1.76e-91	3.74e-87	-0.159
Naive	CDK11A	0.172	2.46e-91	5.25e-87	-0.172
Naive	CCZ1B	0.135	2.55e-91	5.44e-87	-0.135
Naive	ANKRD17	0.137	3e-91	6.39e-87	-0.137
Naive	RNPEPL1	0.161	4.03e-91	8.58e-87	-0.161
Naive	GMDS-DT	0.196	5.45e-91	1.16e-86	-0.196
Naive	RBM25	0.223	5.53e-91	1.18e-86	-0.223
Naive	GSKIP	0.142	6.73e-91	1.43e-86	-0.142
Naive	NAPEPLD	0.189	9.15e-91	1.95e-86	-0.189
Naive	GPSM2	0.155	9.5e-91	2.03e-86	-0.155
Naive	PDLIM5	0.2	9.9e-91	2.11e-86	-0.2
Naive	GNB1	0.129	1.11e-90	2.36e-86	-0.129
Naive	UBE4A	0.128	2.22e-90	4.72e-86	-0.128
Naive	TCP1	0.171	2.99e-90	6.37e-86	-0.171
Naive	AC245297.3	0.195	3.47e-90	7.4e-86	-0.195
Naive	EI24	0.139	3.53e-90	7.52e-86	-0.139
Naive	MED4	0.106	5.63e-90	1.2e-85	-0.106
Naive	RASEF	0.247	6.22e-90	1.33e-85	-0.247
Naive	RREB1	0.155	6.39e-90	1.36e-85	-0.155
Naive	KHDC4	0.207	6.49e-90	1.38e-85	-0.207
Naive	PDCD6	0.179	9.34e-90	1.99e-85	-0.179
Naive	UBE2J1	0.14	9.45e-90	2.01e-85	-0.14
Naive	PANK3	0.204	9.56e-90	2.04e-85	-0.204
Naive	CAPN5	0.214	9.82e-90	2.09e-85	-0.214
Naive	SAMD12	0.213	1.02e-89	2.18e-85	-0.213
Naive	LYPLA1	0.149	1.13e-89	2.4e-85	-0.149
Naive	DVL1	0.071	1.35e-89	2.87e-85	-0.071
Naive	UBN2	0.151	1.39e-89	2.96e-85	-0.151
Naive	CBWD5	0.142	1.53e-89	3.26e-85	-0.142
Naive	KCNK6	0.168	1.6e-89	3.42e-85	-0.168
Naive	FAM136A	0.14	1.61e-89	3.42e-85	-0.14
Naive	HOXB6	0.163	2.04e-89	4.35e-85	-0.163
Naive	MRPL20	0.144	2.52e-89	5.37e-85	-0.144
Naive	RTF1	0.151	3.02e-89	6.43e-85	-0.151
Naive	ERGIC3	0.154	4.07e-89	8.67e-85	-0.154
Naive	ZNF780B	0.14	4.7e-89	1e-84	-0.14
Naive	MKRN1	0.117	6.04e-89	1.29e-84	-0.117
Naive	CSK	0.146	6.12e-89	1.31e-84	-0.146
Naive	PDCD2	0.123	1.01e-88	2.15e-84	-0.123
Naive	MYEOV	0.175	1.17e-88	2.49e-84	-0.175
Naive	PLEKHA3	0.119	1.19e-88	2.53e-84	-0.119
Naive	ZFPM1	0.196	1.27e-88	2.71e-84	-0.196
Naive	TMEM170A	0.128	1.3e-88	2.77e-84	-0.128
Naive	RBM4	0.147	3.78e-88	8.06e-84	-0.147
Naive	SMU1	0.138	4.41e-88	9.4e-84	-0.138
Naive	CTTNBP2NL	0.179	4.56e-88	9.72e-84	-0.179
Naive	AC011379.1	0.201	5.09e-88	1.09e-83	-0.201
Naive	CDC42BPA	0.211	6.65e-88	1.42e-83	-0.211
Naive	GNAS	0.191	7.43e-88	1.58e-83	-0.191
Naive	IFI27L2	0.18	1.24e-87	2.64e-83	-0.18
Naive	FZD5	0.183	1.45e-87	3.09e-83	-0.183
Naive	BSG	0.277	1.47e-87	3.13e-83	-0.277
Naive	UBXN6	0.153	1.52e-87	3.24e-83	-0.153
Naive	EFNA2	0.197	1.56e-87	3.32e-83	-0.197
Naive	PSMD1	0.16	1.6e-87	3.4e-83	-0.16
Naive	CCDC18-AS1	0.235	1.98e-87	4.22e-83	-0.235
Naive	FASTK	0.119	2.27e-87	4.85e-83	-0.119
Naive	CTNNB1	0.193	2.31e-87	4.92e-83	-0.193
Naive	PPP6R1	0.142	2.54e-87	5.41e-83	-0.142
Naive	CABLES1	0.143	2.57e-87	5.48e-83	-0.143
Naive	BMP2K	0.112	3.17e-87	6.76e-83	-0.112
Naive	KATNBL1	0.187	3.52e-87	7.49e-83	-0.187
Naive	HIST1H2AC	0.253	3.67e-87	7.82e-83	-0.253
Naive	AL445524.1	0.116	4.29e-87	9.15e-83	-0.116
Naive	MYCBP2	0.141	4.8e-87	1.02e-82	-0.141
Naive	2023-03-03	0.203	5.08e-87	1.08e-82	-0.203
Naive	GNG12	0.165	5.93e-87	1.26e-82	-0.165
Naive	NT5C3B	0.034	6.26e-87	1.33e-82	-0.034
Naive	CRIPT	0.124	6.79e-87	1.45e-82	-0.124
Naive	TCERG1	0.156	7.89e-87	1.68e-82	-0.156
Naive	UVSSA	0.171	7.94e-87	1.69e-82	-0.171
Naive	SF3B5	0.134	9.89e-87	2.11e-82	-0.134
Naive	ZYG11B	0.142	1.02e-86	2.18e-82	-0.142
Naive	COBLL1	0.191	1.31e-86	2.79e-82	-0.191
Naive	AKR1A1	0.151	1.5e-86	3.19e-82	-0.151
Naive	DCAF13	0.125	1.52e-86	3.25e-82	-0.125
Naive	HIST1H2BD	0.281	1.61e-86	3.44e-82	-0.281
Naive	PWWP3A	0.183	1.64e-86	3.49e-82	-0.183
Naive	PTPRG	0.085	1.71e-86	3.65e-82	-0.085
Naive	KMT2E	0.166	1.85e-86	3.94e-82	-0.166
Naive	HNRNPD	0.176	1.91e-86	4.07e-82	-0.176
Naive	ZMPSTE24	0.132	2.07e-86	4.42e-82	-0.132
Naive	RPF1	0.115	2.11e-86	4.49e-82	-0.115
Naive	PTPN12	0.148	2.32e-86	4.95e-82	-0.148
Naive	SAFB	0.157	2.6e-86	5.54e-82	-0.157
Naive	ZNF326	0.15	4.33e-86	9.23e-82	-0.15
Naive	CNKSR1	0.183	4.38e-86	9.34e-82	-0.183
Naive	FAM20C	0.09	7.94e-86	1.69e-81	-0.09
Naive	AP5M1	0.132	9.35e-86	1.99e-81	-0.132
Naive	CDH1	0.287	1.16e-85	2.47e-81	-0.287
Naive	NPAS2	0.169	1.36e-85	2.9e-81	-0.169
Naive	LCOR	0.166	1.53e-85	3.26e-81	-0.166
Naive	SMIM30	0.113	1.64e-85	3.5e-81	-0.113
Naive	DCP1A	0.11	1.86e-85	3.96e-81	-0.11
Naive	SCRN3	0.092	2.25e-85	4.79e-81	-0.092
Naive	LYPD2	0.423	2.29e-85	4.88e-81	-0.423
Naive	MPC1	0.128	2.64e-85	5.63e-81	-0.128
Naive	FAM117B	0.098	2.68e-85	5.72e-81	-0.098
Naive	SORD	0.18	3.19e-85	6.8e-81	-0.18
Naive	SLC45A3	0.095	3.91e-85	8.34e-81	-0.095
Naive	SLC22A3	0.158	4.04e-85	8.62e-81	-0.158
Naive	SLC35B3	0.128	5.2e-85	1.11e-80	-0.128
Naive	RYBP	0.136	5.89e-85	1.25e-80	-0.136
Naive	ITPA	0.164	5.89e-85	1.26e-80	-0.164
Naive	ARHGEF7	0.112	6.82e-85	1.45e-80	-0.112
Naive	MYEF2	0.074	6.92e-85	1.47e-80	-0.074
Naive	COA6	0.14	6.97e-85	1.49e-80	-0.14
Naive	CDYL	0.147	9.55e-85	2.04e-80	-0.147
Naive	SLC35D1	0.114	1.11e-84	2.36e-80	-0.114
Naive	AGR2	0.351	1.43e-84	3.04e-80	-0.351
Naive	UBE4B	0.125	1.56e-84	3.32e-80	-0.125
Naive	DKC1	0.13	1.64e-84	3.5e-80	-0.13
Naive	CYFIP1	0.136	1.71e-84	3.65e-80	-0.136
Naive	CCT3	0.167	2.06e-84	4.4e-80	-0.167
Naive	QSOX1	0.236	2.16e-84	4.61e-80	-0.236
Naive	DTWD1	0.15	2.18e-84	4.65e-80	-0.15
Naive	RPIA	0.139	2.73e-84	5.81e-80	-0.139
Naive	RPRD2	0.124	2.84e-84	6.06e-80	-0.124
Naive	TMCO1	0.253	2.89e-84	6.15e-80	-0.253
Naive	PARK7	0.197	4.22e-84	8.99e-80	-0.197
Naive	CTNND1	0.274	4.31e-84	9.18e-80	-0.274
Naive	EDN1	0.266	4.32e-84	9.2e-80	-0.266
Naive	MKNK2	0.128	5.17e-84	1.1e-79	-0.128
Naive	UBL3	0.113	6.37e-84	1.36e-79	-0.113
Naive	C1orf116	0.205	6.37e-84	1.36e-79	-0.205
Naive	VGLL4	0.144	6.59e-84	1.41e-79	-0.144
Naive	ILF3	0.13	7.49e-84	1.6e-79	-0.13
Naive	ABHD5	0.13	7.96e-84	1.7e-79	-0.13
Naive	INTS3	0.191	8.14e-84	1.74e-79	-0.191
Naive	TMEM131	0.159	8.56e-84	1.82e-79	-0.159
Naive	LGALS3BP	0.35	8.84e-84	1.89e-79	-0.35
Naive	CCDC107	0.153	9.22e-84	1.96e-79	-0.153
Naive	NECAP2	0.157	1.11e-83	2.37e-79	-0.157
Naive	STARD10	0.209	1.27e-83	2.7e-79	-0.209
Naive	GDAP2	0.136	1.34e-83	2.86e-79	-0.136
Naive	ZMYM5	0.126	1.47e-83	3.13e-79	-0.126
Naive	SNTB2	0.15	2e-83	4.27e-79	-0.15
Naive	SCAF8	0.122	2.22e-83	4.74e-79	-0.122
Naive	SEC31A	0.157	2.26e-83	4.82e-79	-0.157
Naive	GNL3	0.094	3.17e-83	6.75e-79	-0.094
Naive	C3orf14	0.092	5.22e-83	1.11e-78	-0.092
Naive	MRPL33	0.147	7.84e-83	1.67e-78	-0.147
Naive	NUMB	0.158	7.88e-83	1.68e-78	-0.158
Naive	PARD6B	0.253	9.01e-83	1.92e-78	-0.253
Naive	TLN1	0.148	1.32e-82	2.81e-78	-0.148
Naive	CREG2	0.084	1.4e-82	2.99e-78	-0.084
Naive	SRSF7	0.147	1.68e-82	3.59e-78	-0.147
Naive	ZNF276	0.16	1.86e-82	3.97e-78	-0.16
Naive	SPRY4	0.134	1.91e-82	4.08e-78	-0.134
Naive	EIF5	0.157	2.03e-82	4.33e-78	-0.157
Naive	COL27A1	0.134	2.05e-82	4.38e-78	-0.134
Naive	SAMD1	0.114	2.2e-82	4.68e-78	-0.114
Naive	ZSWIM6	0.173	2.33e-82	4.97e-78	-0.173
Naive	PCM1	0.145	2.76e-82	5.89e-78	-0.145
Naive	LMNB1	0.128	2.99e-82	6.38e-78	-0.128
Naive	UPF1	0.117	3.04e-82	6.48e-78	-0.117
Naive	RSBN1	0.128	4.39e-82	9.35e-78	-0.128
Naive	CAMSAP3	0.148	5.02e-82	1.07e-77	-0.148
Naive	PTP4A2	0.169	5.45e-82	1.16e-77	-0.169
Naive	DPYSL2	0.141	6.41e-82	1.37e-77	-0.141
Naive	H2AFY2	0.056	6.72e-82	1.43e-77	-0.056
Naive	HBS1L	0.102	6.99e-82	1.49e-77	-0.102
Naive	GRK2	0.132	7.12e-82	1.52e-77	-0.132
Naive	ENY2	0.2	7.51e-82	1.6e-77	-0.2
Naive	PLEKHG2	0.106	8.14e-82	1.74e-77	-0.106
Naive	ALPK1	0.163	8.15e-82	1.74e-77	-0.163
Naive	GON4L	0.141	8.65e-82	1.84e-77	-0.141
Naive	NDUFAF8	0.113	9.21e-82	1.96e-77	-0.113
Naive	TASOR	0.14	9.41e-82	2.01e-77	-0.14
Naive	SDCCAG8	0.17	9.87e-82	2.1e-77	-0.17
Naive	SFXN1	0.125	1.02e-81	2.18e-77	-0.125
Naive	MGST2	0.221	1.04e-81	2.23e-77	-0.221
Naive	DBT	0.116	1.33e-81	2.83e-77	-0.116
Naive	SPRY1	0.157	1.4e-81	2.99e-77	-0.157
Naive	REPIN1	0.094	1.41e-81	3.01e-77	-0.094
Naive	CLMN	0.198	1.51e-81	3.21e-77	-0.198
Naive	CDC42SE1	0.156	1.67e-81	3.56e-77	-0.156
Naive	GPS2	0.14	1.91e-81	4.07e-77	-0.14
Naive	CCDC130	0.172	2.2e-81	4.69e-77	-0.172
Naive	ATP5MG	0.205	2.22e-81	4.74e-77	-0.205
Naive	NCLN	0.115	2.34e-81	4.99e-77	-0.115
Naive	SH3RF2	0.185	2.35e-81	5.01e-77	-0.185
Naive	CREBZF	0.157	2.41e-81	5.14e-77	-0.157
Naive	GART	0.121	2.46e-81	5.24e-77	-0.121
Naive	PIK3C2G	0.115	2.76e-81	5.88e-77	-0.115
Naive	AVL9	0.158	3.68e-81	7.84e-77	-0.158
Naive	ZNF827	0.126	4.36e-81	9.29e-77	-0.126
Naive	PLAT	0.684	4.52e-81	9.63e-77	-0.684
Naive	DIAPH2	0.178	4.7e-81	1e-76	-0.178
Naive	CLOCK	0.131	5.46e-81	1.16e-76	-0.131
Naive	MMP14	0.18	5.89e-81	1.26e-76	-0.18
Naive	NISCH	0.123	6.04e-81	1.29e-76	-0.123
Naive	EEF1AKNMT	0.127	6.34e-81	1.35e-76	-0.127
Naive	NCSTN	0.128	7.22e-81	1.54e-76	-0.128
Naive	UMAD1	0.158	8.77e-81	1.87e-76	-0.158
Naive	DLEU2	0.121	1.26e-80	2.68e-76	-0.121
Naive	FBXO11	0.122	1.29e-80	2.74e-76	-0.122
Naive	SLC16A1	0.072	1.33e-80	2.83e-76	-0.072
Naive	ACSL5	0.19	1.43e-80	3.05e-76	-0.19
Naive	CCNL2	0.202	1.44e-80	3.07e-76	-0.202
Naive	GTF2A1	0.101	1.82e-80	3.89e-76	-0.101
Naive	TUBB2A	0.184	1.96e-80	4.17e-76	-0.184
Naive	ACVR2A	0.137	1.99e-80	4.24e-76	-0.137
Naive	RHOT2	0.128	2.31e-80	4.93e-76	-0.128
Naive	TBRG1	0.124	2.4e-80	5.12e-76	-0.124
Naive	WTAP	0.098	2.53e-80	5.39e-76	-0.098
Naive	PHF5A	0.087	3.01e-80	6.41e-76	-0.087
Naive	MRPS33	0.113	3.13e-80	6.67e-76	-0.113
Naive	DHX15	0.136	4.52e-80	9.64e-76	-0.136
Naive	LONP2	0.162	4.98e-80	1.06e-75	-0.162
Naive	RABGGTB	0.111	5.34e-80	1.14e-75	-0.111
Naive	IL10RB	0.121	6.16e-80	1.31e-75	-0.121
Naive	HPS1	0.146	6.3e-80	1.34e-75	-0.146
Naive	MACF1	0.206	6.6e-80	1.41e-75	-0.206
Naive	THAP9-AS1	0.144	7.2e-80	1.54e-75	-0.144
Naive	IARS2	0.121	8.7e-80	1.85e-75	-0.121
Naive	NAA38	0.134	1.1e-79	2.35e-75	-0.134
Naive	EID2	0.129	1.15e-79	2.44e-75	-0.129
Naive	KLC1	0.128	1.27e-79	2.72e-75	-0.128
Naive	SNRPA	0.128	1.49e-79	3.17e-75	-0.128
Naive	MAPK13	0.098	1.6e-79	3.41e-75	-0.098
Naive	GSPT2	0.042	1.98e-79	4.22e-75	-0.042
Naive	STX12	0.134	2.04e-79	4.35e-75	-0.134
Naive	COX11	0.059	2.18e-79	4.64e-75	-0.059
Naive	ASAH1	0.167	2.73e-79	5.82e-75	-0.167
Naive	APPL1	0.109	3.14e-79	6.69e-75	-0.109
Naive	RANBP9	0.1	3.25e-79	6.93e-75	-0.1
Naive	HCG18	0.196	3.68e-79	7.84e-75	-0.196
Naive	KDELR2	0.253	3.91e-79	8.33e-75	-0.253
Naive	LPIN3	0.176	4.64e-79	9.89e-75	-0.176
Naive	CAPN15	0.128	4.79e-79	1.02e-74	-0.128
Naive	SRP9	0.169	4.82e-79	1.03e-74	-0.169
Naive	HMGB3	0.092	4.91e-79	1.05e-74	-0.092
Naive	DDX39B	0.132	5.66e-79	1.21e-74	-0.132
Naive	USP16	0.141	5.79e-79	1.23e-74	-0.141
Naive	SEC23IP	0.121	5.95e-79	1.27e-74	-0.121
Naive	ERV3-1	0.153	6.68e-79	1.42e-74	-0.153
Naive	AGO1	0.103	6.71e-79	1.43e-74	-0.103
Naive	XRCC4	0.208	8.34e-79	1.78e-74	-0.208
Naive	NDUFA4	0.272	8.73e-79	1.86e-74	-0.272
Naive	MAML1	0.104	9.17e-79	1.96e-74	-0.104
Naive	ELF3-AS1	0.18	9.65e-79	2.06e-74	-0.18
Naive	CEP170	0.136	9.93e-79	2.12e-74	-0.136
Naive	IGF2BP3	0.189	1.44e-78	3.06e-74	-0.189
Naive	MAP2K2	0.147	1.47e-78	3.14e-74	-0.147
Naive	VANGL1	0.105	1.53e-78	3.27e-74	-0.105
Naive	EWSR1	0.121	1.69e-78	3.61e-74	-0.121
Naive	NUMA1	0.14	1.71e-78	3.64e-74	-0.14
Naive	RPS6KA3	0.145	1.73e-78	3.68e-74	-0.145
Naive	SLC9A2	0.157	1.77e-78	3.77e-74	-0.157
Naive	STK38	0.14	1.81e-78	3.86e-74	-0.14
Naive	MRPL4	0.113	1.83e-78	3.9e-74	-0.113
Naive	ARHGAP26	0.232	2.04e-78	4.35e-74	-0.232
Naive	NOM1	0.122	2.1e-78	4.47e-74	-0.122
Naive	TUFT1	0.156	2.42e-78	5.15e-74	-0.156
Naive	CNOT6	0.12	2.59e-78	5.52e-74	-0.12
Naive	MRPL36	0.114	2.64e-78	5.63e-74	-0.114
Naive	AGRN	0.144	2.93e-78	6.25e-74	-0.144
Naive	PTPN4	0.112	3.2e-78	6.81e-74	-0.112
Naive	BIVM	0.079	4.54e-78	9.69e-74	-0.079
Naive	HDDC2	0.094	5.59e-78	1.19e-73	-0.094
Naive	MT1E	0.306	5.98e-78	1.28e-73	-0.306
Naive	LCORL	0.133	6.8e-78	1.45e-73	-0.133
Naive	FAM200B	0.122	6.99e-78	1.49e-73	-0.122
Naive	PAX8-AS1	0.199	7.2e-78	1.54e-73	-0.199
Naive	STK11	0.126	7.79e-78	1.66e-73	-0.126
Naive	MED29	0.238	7.86e-78	1.67e-73	-0.238
Naive	MAP1LC3B	0.186	8.72e-78	1.86e-73	-0.186
Naive	TIMM17A	0.107	9e-78	1.92e-73	-0.107
Naive	ZNF608	0.201	1e-77	2.14e-73	-0.201
Naive	IFNGR1	0.155	1.02e-77	2.16e-73	-0.155
Naive	ZNFX1	0.188	1.03e-77	2.19e-73	-0.188
Naive	NNT	0.163	1.21e-77	2.59e-73	-0.163
Naive	COX7B	0.218	1.25e-77	2.67e-73	-0.218
Naive	SPRED1	0.166	1.3e-77	2.76e-73	-0.166
Naive	ZNF264	0.126	1.31e-77	2.79e-73	-0.126
Naive	CDK10	0.185	1.38e-77	2.93e-73	-0.185
Naive	NAE1	0.108	1.38e-77	2.94e-73	-0.108
Naive	USP1	0.127	1.53e-77	3.27e-73	-0.127
Naive	CYBA	0.2	1.58e-77	3.36e-73	-0.2
Naive	CNNM4	0.129	1.6e-77	3.41e-73	-0.129
Naive	SPPL2B	0.217	1.7e-77	3.63e-73	-0.217
Naive	CUL4B	0.11	2.04e-77	4.34e-73	-0.11
Naive	SEC16A	0.13	2.19e-77	4.67e-73	-0.13
Naive	CUL3	0.125	2.21e-77	4.72e-73	-0.125
Naive	MAPKAPK2	0.115	2.39e-77	5.1e-73	-0.115
Naive	DFFA	0.113	2.55e-77	5.44e-73	-0.113
Naive	NFYC	0.107	2.88e-77	6.13e-73	-0.107
Naive	PCSK5	0.155	3.24e-77	6.92e-73	-0.155
Naive	ARHGEF11	0.135	3.63e-77	7.74e-73	-0.135
Naive	COQ9	0.137	3.84e-77	8.19e-73	-0.137
Naive	RPL26L1	0.099	4.51e-77	9.6e-73	-0.099
Naive	C11orf54	0.143	4.65e-77	9.91e-73	-0.143
Naive	ATXN7	0.138	5.46e-77	1.16e-72	-0.138
Naive	NDUFS1	0.117	5.8e-77	1.24e-72	-0.117
Naive	CIAO1	0.115	5.85e-77	1.25e-72	-0.115
Naive	NAA10	0.133	6.69e-77	1.43e-72	-0.133
Naive	SUPT20H	0.153	7.14e-77	1.52e-72	-0.153
Naive	PTPRH	0.17	7.45e-77	1.59e-72	-0.17
Naive	HIST1H4C	0.205	9.02e-77	1.92e-72	-0.205
Naive	AL118516.1	0.115	1.14e-76	2.43e-72	-0.115
Naive	LINC02562	0.13	1.17e-76	2.5e-72	-0.13
Naive	ZNF121	0.109	1.29e-76	2.76e-72	-0.109
Naive	BLZF1	0.168	1.37e-76	2.92e-72	-0.168
Naive	TUSC2	0.087	1.42e-76	3.03e-72	-0.087
Naive	CDC16	0.071	1.52e-76	3.23e-72	-0.071
Naive	PARP12	0.198	1.63e-76	3.47e-72	-0.198
Naive	JMY	0.04	1.65e-76	3.51e-72	-0.04
Naive	BRD3	0.113	2.26e-76	4.81e-72	-0.113
Naive	ZNF292	0.121	2.27e-76	4.85e-72	-0.121
Naive	CYBC1	0.128	2.56e-76	5.45e-72	-0.128
Naive	TSPYL1	0.112	2.68e-76	5.72e-72	-0.112
Naive	UFL1	0.12	2.73e-76	5.82e-72	-0.12
Naive	PRPF4B	0.149	2.74e-76	5.85e-72	-0.149
Naive	HOXB5	0.102	3.24e-76	6.91e-72	-0.102
Naive	DPP3	0.102	3.71e-76	7.91e-72	-0.102
Naive	DHCR24	0.18	3.76e-76	8.01e-72	-0.18
Naive	PRDM16	0.129	4.01e-76	8.55e-72	-0.129
Naive	SAR1B	0.133	4.58e-76	9.77e-72	-0.133
Naive	PLOD1	0.098	4.68e-76	9.97e-72	-0.098
Naive	AGPAT3	0.134	4.76e-76	1.01e-71	-0.134
Naive	SMARCAD1	0.108	5.12e-76	1.09e-71	-0.108
Naive	COMMD10	0.208	5.55e-76	1.18e-71	-0.208
Naive	TGFBR1	0.104	5.86e-76	1.25e-71	-0.104
Naive	TMEM38B	0.054	6.2e-76	1.32e-71	-0.054
Naive	H2AFZ	0.291	6.22e-76	1.33e-71	-0.291
Naive	CASP6	0.129	6.29e-76	1.34e-71	-0.129
Naive	TAF2	0.115	6.33e-76	1.35e-71	-0.115
Naive	TAF1	0.144	6.35e-76	1.35e-71	-0.144
Naive	PAM	0.211	6.36e-76	1.36e-71	-0.211
Naive	SLC4A2	0.121	6.51e-76	1.39e-71	-0.121
Naive	ZDHHC7	0.14	6.76e-76	1.44e-71	-0.14
Naive	GPATCH2L	0.156	6.97e-76	1.49e-71	-0.156
Naive	GSE1	0.155	6.98e-76	1.49e-71	-0.155
Naive	PHYKPL	0.18	7.03e-76	1.5e-71	-0.18
Naive	TEP1	0.183	7.98e-76	1.7e-71	-0.183
Naive	SLC36A4	0.041	9.27e-76	1.98e-71	-0.041
Naive	MARF1	0.097	9.85e-76	2.1e-71	-0.097
Naive	KIAA1211	0.142	1.14e-75	2.44e-71	-0.142
Naive	CNOT7	0.102	1.23e-75	2.62e-71	-0.102
Naive	TBC1D5	0.103	1.24e-75	2.64e-71	-0.103
Naive	TUBB4B	0.276	1.33e-75	2.83e-71	-0.276
Naive	DCAF10	0.117	2.29e-75	4.87e-71	-0.117
Naive	PRRC1	0.13	2.51e-75	5.36e-71	-0.13
Naive	ESYT1	0.096	2.57e-75	5.48e-71	-0.096
Naive	AC025159.1	0.129	2.8e-75	5.97e-71	-0.129
Naive	SNX3	0.142	3.22e-75	6.86e-71	-0.142
Naive	POLR2B	0.086	3.23e-75	6.89e-71	-0.086
Naive	BUB3	0.133	3.32e-75	7.07e-71	-0.133
Naive	PRKCZ	0.124	3.84e-75	8.18e-71	-0.124
Naive	MGAT4B	0.128	4.01e-75	8.55e-71	-0.128
Naive	DNAAF5	0.125	4.43e-75	9.44e-71	-0.125
Naive	ITPK1	0.095	4.77e-75	1.02e-70	-0.095
Naive	ENTPD2	0.103	4.77e-75	1.02e-70	-0.103
Naive	MTOR	0.125	5.02e-75	1.07e-70	-0.125
Naive	SKIL	0.178	5.04e-75	1.07e-70	-0.178
Naive	RPAP2	0.134	5.16e-75	1.1e-70	-0.134
Naive	NDFIP2	0.089	5.39e-75	1.15e-70	-0.089
Naive	SLC39A14	0.13	5.6e-75	1.19e-70	-0.13
Naive	USO1	0.102	6.35e-75	1.35e-70	-0.102
Naive	ZC3H4	0.153	9.27e-75	1.98e-70	-0.153
Naive	ICA1	0.19	9.33e-75	1.99e-70	-0.19
Naive	ZCCHC14	0.158	1.06e-74	2.27e-70	-0.158
Naive	HNRNPUL1	0.107	1.1e-74	2.34e-70	-0.107
Naive	KMT2B	0.146	1.13e-74	2.4e-70	-0.146
Naive	OBSL1	0.035	1.21e-74	2.59e-70	-0.035
Naive	RNF44	0.11	1.33e-74	2.83e-70	-0.11
Naive	TCAIM	0.113	1.34e-74	2.85e-70	-0.113
Naive	DENND5B	0.132	1.35e-74	2.88e-70	-0.132
Naive	TRMT13	0.134	1.39e-74	2.95e-70	-0.134
Naive	UQCR10	0.233	1.48e-74	3.16e-70	-0.233
Naive	CRYBG1	0.125	1.88e-74	4e-70	-0.125
Naive	TSC2	0.158	1.95e-74	4.16e-70	-0.158
Naive	EIF4E	0.12	2.01e-74	4.28e-70	-0.12
Naive	ID2	0.198	2.18e-74	4.65e-70	-0.198
Naive	MCM3	0.172	2.19e-74	4.67e-70	-0.172
Naive	AIMP1	0.124	2.24e-74	4.78e-70	-0.124
Naive	TMEM38A	0.152	2.33e-74	4.96e-70	-0.152
Naive	MAP2K1	0.091	2.37e-74	5.05e-70	-0.091
Naive	C1orf131	0.16	2.44e-74	5.21e-70	-0.16
Naive	NNT-AS1	0.146	2.81e-74	5.99e-70	-0.146
Naive	SYNJ2	0.145	2.86e-74	6.1e-70	-0.145
Naive	PLXNB2	0.186	3.08e-74	6.57e-70	-0.186
Naive	PLEKHA2	0.09	3.14e-74	6.7e-70	-0.09
Naive	APC	0.149	3.54e-74	7.55e-70	-0.149
Naive	AC009120.2	0.153	3.78e-74	8.06e-70	-0.153
Naive	MRTO4	0.112	4.19e-74	8.93e-70	-0.112
Naive	AMFR	0.115	4.31e-74	9.19e-70	-0.115
Naive	PLEK2	0.081	4.33e-74	9.24e-70	-0.081
Naive	NSMF	0.111	5.14e-74	1.1e-69	-0.111
Naive	PEX11B	0.099	5.16e-74	1.1e-69	-0.099
Naive	KLHL36	0.122	5.24e-74	1.12e-69	-0.122
Naive	TMEM87B	0.13	5.7e-74	1.21e-69	-0.13
Naive	CTNNBIP1	0.073	7.18e-74	1.53e-69	-0.073
Naive	RHPN2	0.188	7.66e-74	1.63e-69	-0.188
Naive	LSM5	0.153	8.01e-74	1.71e-69	-0.153
Naive	CORO1B	0.128	9.12e-74	1.94e-69	-0.128
Naive	DDAH1	0.115	9.54e-74	2.03e-69	-0.115
Naive	PTER	0.165	9.72e-74	2.07e-69	-0.165
Naive	AP5Z1	0.15	1.43e-73	3.05e-69	-0.15
Naive	AKIRIN1	0.103	1.63e-73	3.48e-69	-0.103
Naive	DYRK2	0.137	1.77e-73	3.77e-69	-0.137
Naive	AC118549.1	0.094	1.94e-73	4.14e-69	-0.094
Naive	PIGM	0.122	2.09e-73	4.46e-69	-0.122
Naive	RBM23	0.131	2.15e-73	4.58e-69	-0.131
Naive	SPPL2A	0.135	2.92e-73	6.22e-69	-0.135
Naive	CSTB	0.175	3.24e-73	6.91e-69	-0.175
Naive	ZC3H14	0.084	3.29e-73	7.01e-69	-0.084
Naive	TXLNA	0.131	3.4e-73	7.25e-69	-0.131
Naive	NDC1	0.077	3.81e-73	8.12e-69	-0.077
Naive	STS	0.169	4.05e-73	8.63e-69	-0.169
Naive	EMC8	0.097	4.39e-73	9.36e-69	-0.097
Naive	RBM6	0.113	4.98e-73	1.06e-68	-0.113
Naive	TRAPPC3	0.08	5.75e-73	1.23e-68	-0.08
Naive	DMXL2	0.164	5.76e-73	1.23e-68	-0.164
Naive	MARVELD3	0.162	6.02e-73	1.28e-68	-0.162
Naive	UBE2J2	0.099	6.2e-73	1.32e-68	-0.099
Naive	TNIK	0.135	6.22e-73	1.33e-68	-0.135
Naive	ATG4B	0.139	6.45e-73	1.37e-68	-0.139
Naive	PPM1A	0.126	6.63e-73	1.41e-68	-0.126
Naive	TMEM59	0.19	6.72e-73	1.43e-68	-0.19
Naive	MAP3K5	0.131	7.32e-73	1.56e-68	-0.131
Naive	LSM14A	0.121	9.09e-73	1.94e-68	-0.121
Naive	GGCX	0.13	1.06e-72	2.26e-68	-0.13
Naive	TNRC6B	0.145	1.18e-72	2.52e-68	-0.145
Naive	RNF6	0.113	1.35e-72	2.88e-68	-0.113
Naive	FAM133B	0.155	1.52e-72	3.25e-68	-0.155
Naive	AHR	0.159	1.54e-72	3.29e-68	-0.159
Naive	ZNF493	0.175	1.56e-72	3.33e-68	-0.175
Naive	MTHFR	0.124	1.66e-72	3.53e-68	-0.124
Naive	LYRM2	0.119	1.86e-72	3.97e-68	-0.119
Naive	SRSF11	0.174	1.87e-72	3.99e-68	-0.174
Naive	SZRD1	0.089	1.91e-72	4.07e-68	-0.089
Naive	KLHDC10	0.098	1.92e-72	4.1e-68	-0.098
Naive	MEAF6	0.121	2e-72	4.26e-68	-0.121
Naive	RNF130	0.053	2.34e-72	4.98e-68	-0.053
Naive	SP3	0.11	2.42e-72	5.15e-68	-0.11
Naive	TPP2	0.106	2.62e-72	5.58e-68	-0.106
Naive	E2F3	0.105	2.78e-72	5.93e-68	-0.105
Naive	TNPO3	0.076	2.83e-72	6.03e-68	-0.076
Naive	TRIP12	0.118	4.04e-72	8.61e-68	-0.118
Naive	FMN1	0.222	4.44e-72	9.47e-68	-0.222
Naive	PAFAH2	0.132	4.75e-72	1.01e-67	-0.132
Naive	C1QBP	0.176	5.19e-72	1.11e-67	-0.176
Naive	SPG21	0.1	5.58e-72	1.19e-67	-0.1
Naive	CNPPD1	0.124	5.83e-72	1.24e-67	-0.124
Naive	CARD11	0.203	6.17e-72	1.32e-67	-0.203
Naive	SLC35B4	0.114	6.48e-72	1.38e-67	-0.114
Naive	DDX18	0.116	6.6e-72	1.41e-67	-0.116
Naive	TRPM7	0.116	6.84e-72	1.46e-67	-0.116
Naive	DCAF5	0.132	7.87e-72	1.68e-67	-0.132
Naive	ZCCHC17	0.104	8.94e-72	1.9e-67	-0.104
Naive	UAP1	0.136	1.04e-71	2.21e-67	-0.136
Naive	TENT2	0.121	1.04e-71	2.22e-67	-0.121
Naive	TMSB4X	0.239	1.24e-71	2.65e-67	-0.239
Naive	TPT1-AS1	0.157	1.26e-71	2.69e-67	-0.157
Naive	ITPR3	0.159	1.29e-71	2.75e-67	-0.159
Naive	FAM171A1	0.087	1.3e-71	2.77e-67	-0.087
Naive	JARID2	0.092	1.37e-71	2.91e-67	-0.092
Naive	TTF2	0.14	1.37e-71	2.93e-67	-0.14
Naive	TSN	0.099	1.42e-71	3.02e-67	-0.099
Naive	CHCHD7	0.074	1.45e-71	3.1e-67	-0.074
Naive	LRIG2	0.096	1.62e-71	3.46e-67	-0.096
Naive	DHFR	0.102	1.69e-71	3.59e-67	-0.102
Naive	SAFB2	0.127	1.76e-71	3.76e-67	-0.127
Naive	ZNF780A	0.139	1.83e-71	3.9e-67	-0.139
Naive	DRAM2	0.09	2.02e-71	4.3e-67	-0.09
Naive	MFSD14A	0.091	2.35e-71	5e-67	-0.091
Naive	MDM4	0.155	2.46e-71	5.24e-67	-0.155
Naive	SRC	0.17	3.48e-71	7.41e-67	-0.17
Naive	LNPK	0.107	3.67e-71	7.83e-67	-0.107
Naive	ETNK1	0.207	3.86e-71	8.24e-67	-0.207
Naive	TMEM183A	0.085	4.04e-71	8.61e-67	-0.085
Naive	PDCD7	0.115	4.14e-71	8.83e-67	-0.115
Naive	ATG12	0.311	4.16e-71	8.87e-67	-0.311
Naive	ISG20L2	0.108	4.25e-71	9.07e-67	-0.108
Naive	ALDH9A1	0.099	4.69e-71	9.99e-67	-0.099
Naive	YTHDF1	0.115	4.71e-71	1e-66	-0.115
Naive	MRI1	0.131	4.76e-71	1.01e-66	-0.131
Naive	MGMT	0.124	4.76e-71	1.02e-66	-0.124
Naive	XPO4	0.101	6.04e-71	1.29e-66	-0.101
Naive	RNF14	0.092	6.26e-71	1.33e-66	-0.092
Naive	IMPA2	0.21	8.46e-71	1.8e-66	-0.21
Naive	WRNIP1	0.098	8.67e-71	1.85e-66	-0.098
Naive	CUL4A	0.09	9.69e-71	2.06e-66	-0.09
Naive	CDK19	0.115	9.97e-71	2.13e-66	-0.115
Naive	B3GALT5-AS1	0.276	1.35e-70	2.87e-66	-0.276
Naive	SUSD6	0.144	1.37e-70	2.91e-66	-0.144
Naive	HECTD1	0.111	1.49e-70	3.17e-66	-0.111
Naive	MRPL1	0.101	1.59e-70	3.4e-66	-0.101
Naive	MRPL19	0.101	1.6e-70	3.41e-66	-0.101
Naive	TRIP11	0.118	1.6e-70	3.42e-66	-0.118
Naive	COPS9	0.123	1.75e-70	3.73e-66	-0.123
Naive	RBM42	0.115	1.76e-70	3.75e-66	-0.115
Naive	OTUD7B	0.152	1.82e-70	3.89e-66	-0.152
Naive	RNF149	0.148	1.87e-70	3.98e-66	-0.148
Naive	DCAF8	0.124	2.31e-70	4.93e-66	-0.124
Naive	FBXO34	0.144	2.32e-70	4.95e-66	-0.144
Naive	RPP14	0.068	2.8e-70	5.98e-66	-0.068
Naive	FAM13A	0.087	2.81e-70	6e-66	-0.087
Naive	SHPRH	0.147	3.35e-70	7.15e-66	-0.147
Naive	ASCC3	0.119	3.68e-70	7.84e-66	-0.119
Naive	GALNT7	0.133	3.82e-70	8.14e-66	-0.133
Naive	TSTD3	0.087	3.92e-70	8.36e-66	-0.087
Naive	WRAP73	0.114	3.99e-70	8.52e-66	-0.114
Naive	ZNF800	0.089	4.09e-70	8.72e-66	-0.089
Naive	UQCRFS1	0.149	4.73e-70	1.01e-65	-0.149
Naive	RNASE1	0.286	4.79e-70	1.02e-65	-0.286
Naive	ARID2	0.137	4.89e-70	1.04e-65	-0.137
Naive	TTN-AS1	0.17	5.16e-70	1.1e-65	-0.17
Naive	ROMO1	0.153	6.02e-70	1.28e-65	-0.153
Naive	TOR4A	0.096	6.08e-70	1.3e-65	-0.096
Naive	SPIDR	0.112	6.86e-70	1.46e-65	-0.112
Naive	BRD8	0.132	7.43e-70	1.58e-65	-0.132
Naive	VPS35	0.148	7.55e-70	1.61e-65	-0.148
Naive	GARS-DT	0.172	7.55e-70	1.61e-65	-0.172
Naive	MTREX	0.101	7.67e-70	1.63e-65	-0.101
Naive	SNRPC	0.098	9.64e-70	2.05e-65	-0.098
Naive	CLPX	0.09	9.94e-70	2.12e-65	-0.09
Naive	STK26	0.12	1.06e-69	2.26e-65	-0.12
Naive	HELZ2	0.193	1.1e-69	2.34e-65	-0.193
Naive	RNF38	0.1	1.18e-69	2.51e-65	-0.1
Naive	MAFB	0.157	1.25e-69	2.66e-65	-0.157
Naive	CDC34	0.106	1.33e-69	2.83e-65	-0.106
Naive	WDR55	0.119	1.46e-69	3.12e-65	-0.119
Naive	DIDO1	0.161	1.78e-69	3.8e-65	-0.161
Naive	TAF11	0.087	1.96e-69	4.17e-65	-0.087
Naive	SCAND1	0.142	2.02e-69	4.3e-65	-0.142
Naive	TRIM13	0.09	2.05e-69	4.38e-65	-0.09
Naive	CCT7	0.128	2.28e-69	4.86e-65	-0.128
Naive	PRMT2	0.141	2.37e-69	5.04e-65	-0.141
Naive	SLC44A4	0.223	2.44e-69	5.2e-65	-0.223
Naive	RBX1	0.148	2.57e-69	5.48e-65	-0.148
Naive	GK5	0.136	2.8e-69	5.98e-65	-0.136
Naive	RAB3GAP2	0.127	2.83e-69	6.04e-65	-0.127
Naive	DNAJA2	0.097	3e-69	6.39e-65	-0.097
Naive	PSMC1	0.107	3.06e-69	6.53e-65	-0.107
Naive	CERK	0.114	3.33e-69	7.09e-65	-0.114
Naive	STXBP5	0.117	3.59e-69	7.65e-65	-0.117
Naive	AL390728.6	0.136	3.65e-69	7.79e-65	-0.136
Naive	SECISBP2	0.125	4.2e-69	8.96e-65	-0.125
Naive	MTG1	0.128	5.26e-69	1.12e-64	-0.128
Naive	NDUFB6	0.126	5.46e-69	1.16e-64	-0.126
Naive	DNMT1	0.166	5.84e-69	1.25e-64	-0.166
Naive	ZNF507	0.138	5.92e-69	1.26e-64	-0.138
Naive	FAAP20	0.09	6.04e-69	1.29e-64	-0.09
Naive	FOXN3	0.096	6.17e-69	1.32e-64	-0.096
Naive	PMPCB	0.073	6.23e-69	1.33e-64	-0.073
Naive	NIPBL	0.156	6.42e-69	1.37e-64	-0.156
Naive	TMEM51	0.141	7.79e-69	1.66e-64	-0.141
Naive	MYRF	0.176	8.2e-69	1.75e-64	-0.176
Naive	CDC40	0.085	8.47e-69	1.81e-64	-0.085
Naive	AC104695.4	0.109	8.87e-69	1.89e-64	-0.109
Naive	USF2	0.099	9.33e-69	1.99e-64	-0.099
Naive	ANP32A	0.112	9.57e-69	2.04e-64	-0.112
Naive	CSKMT	0.18	1e-68	2.13e-64	-0.18
Naive	Z83843.1	0.175	1.37e-68	2.92e-64	-0.175
Naive	MCCC2	0.115	1.57e-68	3.35e-64	-0.115
Naive	MANBA	0.071	1.65e-68	3.52e-64	-0.071
Naive	LATS1	0.113	1.86e-68	3.96e-64	-0.113
Naive	MAFK	0.157	2.05e-68	4.37e-64	-0.157
Naive	NSUN2	0.124	2.08e-68	4.43e-64	-0.124
Naive	RBM28	0.083	2.18e-68	4.65e-64	-0.083
Naive	TUT7	0.101	2.57e-68	5.47e-64	-0.101
Naive	SS18L2	0.082	2.63e-68	5.61e-64	-0.082
Naive	POLR2L	0.193	2.66e-68	5.66e-64	-0.193
Naive	GRHL1	0.165	3.07e-68	6.55e-64	-0.165
Naive	PAFAH1B3	0.106	3.83e-68	8.17e-64	-0.106
Naive	RESF1	0.133	3.88e-68	8.27e-64	-0.133
Naive	PRPSAP1	0.086	4e-68	8.53e-64	-0.086
Naive	OSBPL9	0.091	4.1e-68	8.73e-64	-0.091
Naive	COG7	0.145	4.2e-68	8.96e-64	-0.145
Naive	XPO6	0.092	4.49e-68	9.58e-64	-0.092
Naive	MFN2	0.084	6.46e-68	1.38e-63	-0.084
Naive	GABPB2	0.146	6.64e-68	1.41e-63	-0.146
Naive	ING3	0.069	7.17e-68	1.53e-63	-0.069
Naive	CTCF	0.109	7.49e-68	1.6e-63	-0.109
Naive	ZNF131	0.113	8.08e-68	1.72e-63	-0.113
Naive	DGAT1	0.129	8.36e-68	1.78e-63	-0.129
Naive	UTRN	0.148	8.96e-68	1.91e-63	-0.148
Naive	AHDC1	0.1	8.97e-68	1.91e-63	-0.1
Naive	KIF22	0.072	9.36e-68	1.99e-63	-0.072
Naive	RALGPS1	0.179	9.76e-68	2.08e-63	-0.179
Naive	PSMG3	0.109	9.93e-68	2.12e-63	-0.109
Naive	CCN2	0.555	1.04e-67	2.21e-63	-0.555
Naive	MTHFD1L	0.043	1.08e-67	2.31e-63	-0.043
Naive	ZNF12	0.131	1.15e-67	2.46e-63	-0.131
Naive	U2AF2	0.13	1.22e-67	2.6e-63	-0.13
Naive	LPCAT1	0.093	1.32e-67	2.82e-63	-0.093
Naive	NCOA2	0.127	1.38e-67	2.94e-63	-0.127
Naive	DCAF12	0.1	1.42e-67	3.03e-63	-0.1
Naive	ACSF3	0.146	1.67e-67	3.55e-63	-0.146
Naive	TMEM47	0.037	1.7e-67	3.63e-63	-0.037
Naive	VILL	0.175	1.81e-67	3.86e-63	-0.175
Naive	2023-03-02	0.086	1.84e-67	3.92e-63	-0.086
Naive	MTHFD1	0.093	2e-67	4.25e-63	-0.093
Naive	POP4	0.114	2.3e-67	4.91e-63	-0.114
Naive	DAP3	0.093	2.82e-67	6.02e-63	-0.093
Naive	S100PBP	0.116	3.16e-67	6.74e-63	-0.116
Naive	R3HDM4	0.115	3.77e-67	8.04e-63	-0.115
Naive	STK17B	0.111	3.84e-67	8.2e-63	-0.111
Naive	GTF2F1	0.124	3.96e-67	8.43e-63	-0.124
Naive	TNRC6C	0.123	4.24e-67	9.05e-63	-0.123
Naive	CCNK	0.077	4.49e-67	9.56e-63	-0.077
Naive	EXOSC10	0.129	4.65e-67	9.91e-63	-0.129
Naive	KCTD12	0.07	4.98e-67	1.06e-62	-0.07
Naive	RPL36AL	0.175	5.28e-67	1.12e-62	-0.175
Naive	ASXL2	0.104	5.72e-67	1.22e-62	-0.104
Naive	TGS1	0.095	6.76e-67	1.44e-62	-0.095
Naive	MAT2B	0.105	6.79e-67	1.45e-62	-0.105
Naive	SLC44A1	0.144	6.86e-67	1.46e-62	-0.144
Naive	RAPGEF6	0.104	7.03e-67	1.5e-62	-0.104
Naive	PRRC2B	0.106	7.33e-67	1.56e-62	-0.106
Naive	PCYT2	0.094	7.92e-67	1.69e-62	-0.094
Naive	AAMDC	0.143	8.2e-67	1.75e-62	-0.143
Naive	GIGYF2	0.125	8.38e-67	1.79e-62	-0.125
Naive	CASP2	0.076	8.85e-67	1.89e-62	-0.076
Naive	CTDNEP1	0.088	8.92e-67	1.9e-62	-0.088
Naive	RBM33	0.126	9.14e-67	1.95e-62	-0.126
Naive	GLOD4	0.089	9.61e-67	2.05e-62	-0.089
Naive	FAM76A	0.124	1.01e-66	2.16e-62	-0.124
Naive	MRPL37	0.084	1.19e-66	2.54e-62	-0.084
Naive	CMTM4	0.071	1.2e-66	2.55e-62	-0.071
Naive	ZC3H13	0.131	1.4e-66	2.98e-62	-0.131
Naive	PPM1L	0.092	1.54e-66	3.29e-62	-0.092
Naive	PSMA3	0.129	1.56e-66	3.33e-62	-0.129
Naive	RAPGEFL1	0.125	1.62e-66	3.46e-62	-0.125
Naive	TMEM51-AS1	0.154	1.74e-66	3.7e-62	-0.154
Naive	TACC2	0.159	1.76e-66	3.75e-62	-0.159
Naive	ZFP36L1	0.231	1.94e-66	4.14e-62	-0.231
Naive	ISOC1	0.086	2e-66	4.26e-62	-0.086
Naive	EIF3G	0.111	2.07e-66	4.4e-62	-0.111
Naive	GON7	0.079	2.11e-66	4.5e-62	-0.079
Naive	EBLN3P	0.124	2.15e-66	4.58e-62	-0.124
Naive	FAM111A	0.163	2.16e-66	4.61e-62	-0.163
Naive	ARHGAP17	0.117	2.48e-66	5.29e-62	-0.117
Naive	KIAA0040	0.152	2.57e-66	5.47e-62	-0.152
Naive	RBM17	0.101	2.61e-66	5.56e-62	-0.101
Naive	RTL8C	0.119	2.88e-66	6.13e-62	-0.119
Naive	PGP	0.132	3.05e-66	6.49e-62	-0.132
Naive	PSEN1	0.108	3.43e-66	7.3e-62	-0.108
Naive	AFF1	0.151	3.83e-66	8.15e-62	-0.151
Naive	MAPK14	0.107	4.16e-66	8.86e-62	-0.107
Naive	COTL1	0.172	4.24e-66	9.04e-62	-0.172
Naive	CPSF7	0.09	4.35e-66	9.27e-62	-0.09
Naive	NUTM2B-AS1	0.141	4.44e-66	9.47e-62	-0.141
Naive	TAOK2	0.125	4.68e-66	9.97e-62	-0.125
Naive	MIGA1	0.112	5.18e-66	1.1e-61	-0.112
Naive	UQCRQ	0.204	7.69e-66	1.64e-61	-0.204
Naive	DCTN5	0.093	7.75e-66	1.65e-61	-0.093
Naive	LGMN	0.138	8.23e-66	1.76e-61	-0.138
Naive	AKR1B1	0.049	8.53e-66	1.82e-61	-0.049
Naive	LRRC47	0.081	9.23e-66	1.97e-61	-0.081
Naive	UBTF	0.111	9.26e-66	1.97e-61	-0.111
Naive	PDGFA	0.179	9.89e-66	2.11e-61	-0.179
Naive	STRBP	0.113	1e-65	2.13e-61	-0.113
Naive	RALGAPB	0.136	1.14e-65	2.44e-61	-0.136
Naive	MT-ND4	0.214	1.28e-65	2.74e-61	-0.214
Naive	ATG2B	0.118	1.28e-65	2.74e-61	-0.118
Naive	MOV10	0.118	1.52e-65	3.25e-61	-0.118
Naive	GTF3C2	0.106	1.57e-65	3.35e-61	-0.106
Naive	TAF13	0.076	1.71e-65	3.65e-61	-0.076
Naive	MRPS17	0.101	1.75e-65	3.73e-61	-0.101
Naive	SHFL	0.169	1.92e-65	4.08e-61	-0.169
Naive	KDM5C	0.105	1.96e-65	4.17e-61	-0.105
Naive	GANC	0.094	2.12e-65	4.52e-61	-0.094
Naive	STK4	0.107	2.7e-65	5.75e-61	-0.107
Naive	RASGEF1B	0.132	2.72e-65	5.81e-61	-0.132
Naive	CNOT11	0.11	2.78e-65	5.93e-61	-0.11
Naive	PLXNB1	0.145	3.18e-65	6.78e-61	-0.145
Naive	CCSER1	0.156	3.2e-65	6.81e-61	-0.156
Naive	TMEM68	0.065	3.21e-65	6.85e-61	-0.065
Naive	LARS	0.097	3.34e-65	7.11e-61	-0.097
Naive	STRIP1	0.087	3.58e-65	7.62e-61	-0.087
Naive	PCBP1-AS1	0.108	3.61e-65	7.69e-61	-0.108
Naive	ZNHIT6	0.135	3.69e-65	7.86e-61	-0.135
Naive	C2orf68	0.133	4.12e-65	8.78e-61	-0.133
Naive	SLC25A33	0.068	4.46e-65	9.5e-61	-0.068
Naive	TXN	0.214	4.63e-65	9.87e-61	-0.214
Naive	RPS6KA4	0.1	4.74e-65	1.01e-60	-0.1
Naive	FARP1	0.1	4.99e-65	1.06e-60	-0.1
Naive	AC127502.2	0.062	5.78e-65	1.23e-60	-0.062
Naive	SVBP	0.098	6.26e-65	1.33e-60	-0.098
Naive	PTGFRN	0.085	6.8e-65	1.45e-60	-0.085
Naive	ZNF207	0.146	8.15e-65	1.74e-60	-0.146
Naive	EBNA1BP2	0.1	8.22e-65	1.75e-60	-0.1
Naive	ABCC1	0.106	8.24e-65	1.76e-60	-0.106
Naive	DLAT	0.057	8.56e-65	1.82e-60	-0.057
Naive	CRAMP1	0.125	8.68e-65	1.85e-60	-0.125
Naive	WDR3	0.083	9.5e-65	2.03e-60	-0.083
Naive	MFSD4B	0.13	9.98e-65	2.13e-60	-0.13
Naive	MINCR	0.086	1.06e-64	2.26e-60	-0.086
Naive	CBWD1	0.085	1.08e-64	2.31e-60	-0.085
Naive	CLPP	0.086	1.1e-64	2.34e-60	-0.086
Naive	DDX52	0.113	1.13e-64	2.41e-60	-0.113
Naive	RAB27A	0.166	1.18e-64	2.51e-60	-0.166
Naive	ACTN1	0.211	1.2e-64	2.56e-60	-0.211
Naive	TMF1	0.1	1.29e-64	2.75e-60	-0.1
Naive	PDPK1	0.116	1.42e-64	3.02e-60	-0.116
Naive	MRPL35	0.096	1.43e-64	3.04e-60	-0.096
Naive	LRIF1	0.133	1.57e-64	3.34e-60	-0.133
Naive	DARS	0.087	1.63e-64	3.48e-60	-0.087
Naive	USP9X	0.089	1.71e-64	3.65e-60	-0.089
Naive	ZMYM4	0.095	1.75e-64	3.73e-60	-0.095
Naive	TIPRL	0.097	1.75e-64	3.74e-60	-0.097
Naive	QRICH1	0.087	1.77e-64	3.77e-60	-0.087
Naive	BRAF	0.088	2.04e-64	4.34e-60	-0.088
Naive	TTC22	0.148	2.08e-64	4.43e-60	-0.148
Naive	ZNF598	0.104	2.1e-64	4.48e-60	-0.104
Naive	STK40	0.108	2.19e-64	4.67e-60	-0.108
Naive	CEACAM1	0.232	2.41e-64	5.14e-60	-0.232
Naive	SMPDL3A	0.161	2.59e-64	5.53e-60	-0.161
Naive	MICU1	0.138	2.61e-64	5.56e-60	-0.138
Naive	SOX9	0.235	2.77e-64	5.9e-60	-0.235
Naive	NUTM2A-AS1	0.111	2.91e-64	6.19e-60	-0.111
Naive	CNOT6L	0.059	3.14e-64	6.69e-60	-0.059
Naive	BMS1	0.102	3.14e-64	6.69e-60	-0.102
Naive	NRARP	0.2	3.48e-64	7.41e-60	-0.2
Naive	FUBP3	0.084	3.74e-64	7.98e-60	-0.084
Naive	C1orf56	0.153	3.9e-64	8.32e-60	-0.153
Naive	CRK	0.084	4e-64	8.53e-60	-0.084
Naive	LINC00662	0.137	4.4e-64	9.37e-60	-0.137
Naive	MBD5	0.146	4.53e-64	9.66e-60	-0.146
Naive	CETN3	0.082	4.74e-64	1.01e-59	-0.082
Naive	IPO5	0.06	5.34e-64	1.14e-59	-0.06
Naive	ATG5	0.093	5.92e-64	1.26e-59	-0.093
Naive	MCF2L	0.104	5.94e-64	1.27e-59	-0.104
Naive	ZBTB37	0.107	6.07e-64	1.29e-59	-0.107
Naive	ZNRF2	0.119	7.6e-64	1.62e-59	-0.119
Naive	PITPNM1	0.081	7.86e-64	1.68e-59	-0.081
Naive	SOS1	0.111	7.88e-64	1.68e-59	-0.111
Naive	ZNF146	0.084	9.22e-64	1.97e-59	-0.084
Naive	MIRLET7BHG	0.076	9.25e-64	1.97e-59	-0.076
Naive	RCHY1	0.08	9.97e-64	2.13e-59	-0.08
Naive	HEATR5A	0.112	1.03e-63	2.21e-59	-0.112
Naive	ITGA1	0.185	1.11e-63	2.36e-59	-0.185
Naive	ATXN2L	0.101	1.13e-63	2.42e-59	-0.101
Naive	MEX3D	0.095	1.35e-63	2.87e-59	-0.095
Naive	IREB2	0.116	1.35e-63	2.88e-59	-0.116
Naive	RNF146	0.093	1.37e-63	2.91e-59	-0.093
Naive	NPLOC4	0.087	1.38e-63	2.93e-59	-0.087
Naive	C16orf72	0.099	1.46e-63	3.1e-59	-0.099
Naive	PTPA	0.083	1.55e-63	3.31e-59	-0.083
Naive	FAM193B	0.133	1.6e-63	3.41e-59	-0.133
Naive	NUP155	0.098	1.68e-63	3.58e-59	-0.098
Naive	HNRNPH3	0.127	1.7e-63	3.61e-59	-0.127
Naive	NPRL3	0.107	1.83e-63	3.9e-59	-0.107
Naive	NPNT	0.221	2.13e-63	4.54e-59	-0.221
Naive	PAPSS1	0.063	2.18e-63	4.64e-59	-0.063
Naive	FAM98B	0.059	2.2e-63	4.69e-59	-0.059
Naive	KPNA3	0.071	2.25e-63	4.8e-59	-0.071
Naive	JAG1	0.184	2.64e-63	5.64e-59	-0.184
Naive	MAP9	0.019	3.23e-63	6.88e-59	-0.019
Naive	PRDM2	0.122	3.66e-63	7.81e-59	-0.122
Naive	UQCRHL	0.068	3.68e-63	7.85e-59	-0.068
Naive	ZNF280D	0.153	4.14e-63	8.82e-59	-0.153
Naive	AASDHPPT	0.079	4.32e-63	9.2e-59	-0.079
Naive	SLC18B1	0.08	4.36e-63	9.29e-59	-0.08
Naive	FOPNL	0.074	4.39e-63	9.36e-59	-0.074
Naive	CLCN3	0.097	4.85e-63	1.03e-58	-0.097
Naive	FKBP14	0.106	5.08e-63	1.08e-58	-0.106
Naive	BLCAP	0.115	5.13e-63	1.09e-58	-0.115
Naive	CAMK2N1	0.274	5.3e-63	1.13e-58	-0.274
Naive	GCLM	0.089	5.34e-63	1.14e-58	-0.089
Naive	GLMN	0.063	5.91e-63	1.26e-58	-0.063
Naive	DPM3	0.095	6.51e-63	1.39e-58	-0.095
Naive	MCMBP	0.088	6.93e-63	1.48e-58	-0.088
Naive	MRPL15	0.09	7.15e-63	1.52e-58	-0.09
Naive	NUS1	0.073	7.92e-63	1.69e-58	-0.073
Naive	FAF1	0.08	9.02e-63	1.92e-58	-0.08
Naive	DDX3X	0.121	9.14e-63	1.95e-58	-0.121
Naive	METAP1	0.067	1.05e-62	2.23e-58	-0.067
Naive	CACFD1	0.149	1.13e-62	2.42e-58	-0.149
Naive	PPIE	0.082	1.22e-62	2.6e-58	-0.082
Naive	LRRC41	0.066	1.36e-62	2.9e-58	-0.066
Naive	PNMA1	0.074	1.56e-62	3.32e-58	-0.074
Naive	CIAPIN1	0.1	1.58e-62	3.37e-58	-0.1
Naive	GLG1	0.111	1.66e-62	3.54e-58	-0.111
Naive	ZBTB7C	0.075	1.67e-62	3.56e-58	-0.075
Naive	DGLUCY	0.13	1.72e-62	3.66e-58	-0.13
Naive	SETD3	0.087	1.79e-62	3.82e-58	-0.087
Naive	SOCS3	0.163	1.83e-62	3.89e-58	-0.163
Naive	UBE2R2	0.097	1.83e-62	3.91e-58	-0.097
Naive	SBNO1	0.062	1.91e-62	4.08e-58	-0.062
Naive	MPLKIP	0.094	2.09e-62	4.45e-58	-0.094
Naive	ZNF316	0.132	2.39e-62	5.09e-58	-0.132
Naive	PGPEP1	0.096	2.4e-62	5.11e-58	-0.096
Naive	NEK9	0.11	2.45e-62	5.23e-58	-0.11
Naive	ZNF266	0.136	2.51e-62	5.35e-58	-0.136
Naive	ZNF654	0.088	2.71e-62	5.77e-58	-0.088
Naive	ZZEF1	0.12	2.78e-62	5.92e-58	-0.12
Naive	CSTF3	0.108	2.81e-62	5.98e-58	-0.108
Naive	SRSF1	0.109	2.83e-62	6.03e-58	-0.109
Naive	HES6	0.085	2.97e-62	6.34e-58	-0.085
Naive	BROX	0.119	3e-62	6.39e-58	-0.119
Naive	ISCA1	0.045	3.08e-62	6.56e-58	-0.045
Naive	ACADM	0.067	3.29e-62	7.01e-58	-0.067
Naive	LMNB2	0.098	3.39e-62	7.24e-58	-0.098
Naive	YBEY	0.051	3.78e-62	8.05e-58	-0.051
Naive	POLR1D	0.112	3.95e-62	8.41e-58	-0.112
Naive	SLC2A1	0.17	4e-62	8.53e-58	-0.17
Naive	ANAPC1	0.07	4.16e-62	8.87e-58	-0.07
Naive	DHX9	0.085	4.58e-62	9.76e-58	-0.085
Naive	RNF126	0.092	4.84e-62	1.03e-57	-0.092
Naive	NADSYN1	0.102	5.02e-62	1.07e-57	-0.102
Naive	SDHB	0.078	5.6e-62	1.19e-57	-0.078
Naive	GPR180	0.092	5.72e-62	1.22e-57	-0.092
Naive	CPT2	0.107	5.98e-62	1.28e-57	-0.107
Naive	AKR1C1	0.141	6.05e-62	1.29e-57	-0.141
Naive	TANK	0.101	6.52e-62	1.39e-57	-0.101
Naive	HEXB	0.104	7.73e-62	1.65e-57	-0.104
Naive	NONO	0.106	7.73e-62	1.65e-57	-0.106
Naive	GPX2	0.303	7.92e-62	1.69e-57	-0.303
Naive	PTOV1	0.128	8.03e-62	1.71e-57	-0.128
Naive	EIF2AK2	0.151	8.9e-62	1.9e-57	-0.151
Naive	FGFR1OP	0.089	9.82e-62	2.09e-57	-0.089
Naive	SLC25A1	0.08	1.04e-61	2.22e-57	-0.08
Naive	PTPRA	0.13	1.05e-61	2.24e-57	-0.13
Naive	HEBP2	0.178	1.07e-61	2.29e-57	-0.178
Naive	C19orf25	0.137	1.08e-61	2.29e-57	-0.137
Naive	EML4	0.131	1.21e-61	2.58e-57	-0.131
Naive	RFXANK	0.098	1.27e-61	2.71e-57	-0.098
Naive	PARP8	0.154	1.46e-61	3.1e-57	-0.154
Naive	VWA5A	0.122	1.48e-61	3.15e-57	-0.122
Naive	CNOT4	0.084	1.53e-61	3.25e-57	-0.084
Naive	INPP4B	0.155	1.7e-61	3.63e-57	-0.155
Naive	ADNP	0.097	1.8e-61	3.84e-57	-0.097
Naive	MYD88	0.117	1.99e-61	4.24e-57	-0.117
Naive	RFX7	0.085	2.16e-61	4.61e-57	-0.085
Naive	RBBP5	0.098	2.38e-61	5.08e-57	-0.098
Naive	ABCG1	0.12	2.39e-61	5.09e-57	-0.12
Naive	ERBB2	0.107	2.73e-61	5.82e-57	-0.107
Naive	COQ8B	0.125	3.09e-61	6.59e-57	-0.125
Naive	SELENOK	0.058	3.11e-61	6.64e-57	-0.058
Naive	DBNL	0.139	3.57e-61	7.62e-57	-0.139
Naive	DNAL1	0.08	3.79e-61	8.08e-57	-0.08
Naive	CHD8	0.12	4.06e-61	8.65e-57	-0.12
Naive	SERINC5	0.115	5.53e-61	1.18e-56	-0.115
Naive	PI4KB	0.103	5.94e-61	1.27e-56	-0.103
Naive	ESCO1	0.105	6.04e-61	1.29e-56	-0.105
Naive	IFITM2	0.187	6.6e-61	1.41e-56	-0.187
Naive	AC060780.1	0.15	7.03e-61	1.5e-56	-0.15
Naive	TNPO2	0.082	7.04e-61	1.5e-56	-0.082
Naive	MRPS14	0.09	7.19e-61	1.53e-56	-0.09
Naive	ARGLU1	0.317	7.34e-61	1.56e-56	-0.317
Naive	LRFN4	0.075	7.38e-61	1.57e-56	-0.075
Naive	BBIP1	0.091	7.49e-61	1.6e-56	-0.091
Naive	EIF3J	0.09	7.79e-61	1.66e-56	-0.09
Naive	CEP170B	0.087	7.8e-61	1.66e-56	-0.087
Naive	PREP	0.1	8.6e-61	1.83e-56	-0.1
Naive	MTMR10	0.091	8.77e-61	1.87e-56	-0.091
Naive	PAM16	0.063	8.87e-61	1.89e-56	-0.063
Naive	FAM32A	0.083	9.57e-61	2.04e-56	-0.083
Naive	UBP1	0.087	9.79e-61	2.09e-56	-0.087
Naive	DPP8	0.094	1.03e-60	2.19e-56	-0.094
Naive	MTERF4	0.082	1.1e-60	2.35e-56	-0.082
Naive	BICDL2	0.155	1.16e-60	2.47e-56	-0.155
Naive	SFT2D1	0.101	1.23e-60	2.61e-56	-0.101
Naive	SOD1	0.207	1.37e-60	2.91e-56	-0.207
Naive	DUSP4	0.096	1.41e-60	3e-56	-0.096
Naive	SPOPL	0.092	1.61e-60	3.44e-56	-0.092
Naive	THOC2	0.11	1.72e-60	3.67e-56	-0.11
Naive	DDOST	0.088	1.82e-60	3.88e-56	-0.088
Naive	TRIM41	0.099	1.82e-60	3.88e-56	-0.099
Naive	PITX1	0.078	1.85e-60	3.95e-56	-0.078
Naive	AGGF1	0.114	1.98e-60	4.22e-56	-0.114
Naive	CLASP2	0.097	2.06e-60	4.39e-56	-0.097
Naive	TDRD3	0.086	2.09e-60	4.44e-56	-0.086
Naive	E4F1	0.094	2.32e-60	4.94e-56	-0.094
Naive	ITPKA	0.113	2.36e-60	5.03e-56	-0.113
Naive	NHSL1	0.07	2.53e-60	5.4e-56	-0.07
Naive	DLG3	0.092	2.54e-60	5.41e-56	-0.092
Naive	ZFHX3	0.098	2.54e-60	5.41e-56	-0.098
Naive	KMT5B	0.096	2.62e-60	5.59e-56	-0.096
Naive	TYK2	0.124	3.01e-60	6.42e-56	-0.124
Naive	AGPS	0.101	3.31e-60	7.06e-56	-0.101
Naive	FER1L6	0.213	3.45e-60	7.34e-56	-0.213
Naive	OFD1	0.077	3.61e-60	7.69e-56	-0.077
Naive	USP6NL	0.162	3.67e-60	7.82e-56	-0.162
Naive	UTP11	0.088	3.75e-60	7.99e-56	-0.088
Naive	FRYL	0.089	3.77e-60	8.04e-56	-0.089
Naive	SEPTIN6	0.082	3.83e-60	8.16e-56	-0.082
Naive	LDLRAP1	0.094	3.91e-60	8.34e-56	-0.094
Naive	AKR7A2	0.089	4.1e-60	8.74e-56	-0.089
Naive	CEP104	0.111	4.29e-60	9.16e-56	-0.111
Naive	YTHDF3	0.057	4.35e-60	9.27e-56	-0.057
Naive	USF1	0.085	4.36e-60	9.29e-56	-0.085
Naive	GMCL1	0.101	5.19e-60	1.11e-55	-0.101
Naive	BIRC6	0.113	5.35e-60	1.14e-55	-0.113
Naive	ZNF226	0.119	5.37e-60	1.15e-55	-0.119
Naive	PTK2B	0.119	5.67e-60	1.21e-55	-0.119
Naive	MTA2	0.083	5.88e-60	1.25e-55	-0.083
Naive	ENOPH1	0.057	6.39e-60	1.36e-55	-0.057
Naive	DUS1L	0.052	6.43e-60	1.37e-55	-0.052
Naive	PAK1	0.12	7.27e-60	1.55e-55	-0.12
Naive	THUMPD1	0.087	7.52e-60	1.6e-55	-0.087
Naive	METTL2B	0.081	7.59e-60	1.62e-55	-0.081
Naive	ALDH18A1	0.094	7.59e-60	1.62e-55	-0.094
Naive	AC005261.1	0.103	7.79e-60	1.66e-55	-0.103
Naive	ANKRD28	0.08	8e-60	1.7e-55	-0.08
Naive	INTS11	0.096	8.25e-60	1.76e-55	-0.096
Naive	PTK6	0.151	8.7e-60	1.86e-55	-0.151
Naive	FBXO38	0.117	9.27e-60	1.98e-55	-0.117
Naive	PINK1	0.116	9.58e-60	2.04e-55	-0.116
Naive	GTF2B	0.091	1.12e-59	2.4e-55	-0.091
Naive	PDE7A	0.067	1.13e-59	2.42e-55	-0.067
Naive	ALS2CL	0.114	1.2e-59	2.56e-55	-0.114
Naive	VAMP3	0.068	1.24e-59	2.64e-55	-0.068
Naive	SPRY2	0.073	1.29e-59	2.74e-55	-0.073
Naive	ERMP1	0.069	1.33e-59	2.83e-55	-0.069
Naive	DDB1	0.083	1.36e-59	2.89e-55	-0.083
Naive	TUBB6	0.058	1.5e-59	3.2e-55	-0.058
Naive	ABLIM1	0.2	1.73e-59	3.69e-55	-0.2
Naive	WDFY3	0.11	1.77e-59	3.77e-55	-0.11
Naive	NIPAL1	0.144	1.82e-59	3.87e-55	-0.144
Naive	HGS	0.086	1.83e-59	3.9e-55	-0.086
Naive	MXRA7	0.026	2.12e-59	4.52e-55	-0.026
Naive	MTUS1	0.088	3.2e-59	6.83e-55	-0.088
Naive	WDR6	0.114	3.52e-59	7.5e-55	-0.114
Naive	SNX4	0.114	3.58e-59	7.63e-55	-0.114
Naive	TCF3	0.095	3.78e-59	8.06e-55	-0.095
Naive	C1orf52	0.104	3.89e-59	8.29e-55	-0.104
Naive	GAR1	0.074	4.1e-59	8.75e-55	-0.074
Naive	SNX18	0.137	4.32e-59	9.2e-55	-0.137
Naive	ATAD3B	0.081	4.52e-59	9.63e-55	-0.081
Naive	IL4R	0.136	4.58e-59	9.75e-55	-0.136
Naive	PIKFYVE	0.091	5.07e-59	1.08e-54	-0.091
Naive	AP1AR	0.08	5.55e-59	1.18e-54	-0.08
Naive	COX16	0.088	6.41e-59	1.37e-54	-0.088
Naive	MLKL	0.16	7e-59	1.49e-54	-0.16
Naive	RRP1B	0.09	7.26e-59	1.55e-54	-0.09
Naive	PLPP2	0.151	7.59e-59	1.62e-54	-0.151
Naive	OCLN	0.183	8.14e-59	1.74e-54	-0.183
Naive	SMAD7	0.066	8.63e-59	1.84e-54	-0.066
Naive	EYA3	0.074	9.35e-59	1.99e-54	-0.074
Naive	ATP13A1	0.092	1.06e-58	2.26e-54	-0.092
Naive	PSMA5	0.109	1.29e-58	2.75e-54	-0.109
Naive	KAT6B	0.115	1.3e-58	2.78e-54	-0.115
Naive	PRKCD	0.156	1.35e-58	2.89e-54	-0.156
Naive	NBEAL1	0.117	1.45e-58	3.1e-54	-0.117
Naive	BAG3	0.273	1.51e-58	3.22e-54	-0.273
Naive	GPD2	0.097	1.53e-58	3.25e-54	-0.097
Naive	ADAM15	0.1	1.65e-58	3.53e-54	-0.1
Naive	PHIP	0.108	1.7e-58	3.63e-54	-0.108
Naive	CHSY1	0.079	1.71e-58	3.64e-54	-0.079
Naive	SBNO2	0.146	1.72e-58	3.66e-54	-0.146
Naive	PCID2	0.054	1.82e-58	3.88e-54	-0.054
Naive	ACTL6A	0.075	2.01e-58	4.28e-54	-0.075
Naive	SSU72	0.103	2.05e-58	4.37e-54	-0.103
Naive	MFSD12	0.091	2.12e-58	4.52e-54	-0.091
Naive	HINT3	0.065	2.37e-58	5.05e-54	-0.065
Naive	ATP6V1H	0.068	2.74e-58	5.83e-54	-0.068
Naive	NSF	0.117	2.83e-58	6.04e-54	-0.117
Naive	LBH	0.192	2.88e-58	6.14e-54	-0.192
Naive	TMEM127	0.098	2.88e-58	6.14e-54	-0.098
Naive	EIF4A3	0.057	3.05e-58	6.5e-54	-0.057
Naive	CCZ1	0.134	3.25e-58	6.93e-54	-0.134
Naive	MAP4K3	0.107	3.38e-58	7.21e-54	-0.107
Naive	ZNF134	0.098	3.55e-58	7.58e-54	-0.098
Naive	CDK8	0.086	3.75e-58	7.99e-54	-0.086
Naive	TJP2	0.093	3.75e-58	8e-54	-0.093
Naive	BARD1	0.087	3.94e-58	8.4e-54	-0.087
Naive	ONECUT2	0.155	4.37e-58	9.32e-54	-0.155
Naive	MLPH	0.175	4.68e-58	9.98e-54	-0.175
Naive	AGAP3	0.085	4.93e-58	1.05e-53	-0.085
Naive	APTX	0.102	4.99e-58	1.06e-53	-0.102
Naive	GBE1	0.041	5.4e-58	1.15e-53	-0.041
Naive	EXOC2	0.083	5.54e-58	1.18e-53	-0.083
Naive	TFCP2	0.098	5.7e-58	1.21e-53	-0.098
Naive	RWDD1	0.081	5.71e-58	1.22e-53	-0.081
Naive	ZNF561	0.079	5.85e-58	1.25e-53	-0.079
Naive	SERTAD1	0.391	5.89e-58	1.26e-53	-0.391
Naive	FBXL4	0.093	6.63e-58	1.41e-53	-0.093
Naive	AREL1	0.079	7.12e-58	1.52e-53	-0.079
Naive	E2F4	0.088	7.64e-58	1.63e-53	-0.088
Naive	JKAMP	0.097	8e-58	1.71e-53	-0.097
Naive	AP3S1	0.288	9.48e-58	2.02e-53	-0.288
Naive	SLC5A3	0.125	1.01e-57	2.15e-53	-0.125
Naive	TSTA3	0.124	1.02e-57	2.17e-53	-0.124
Naive	EPS15	0.085	1.08e-57	2.31e-53	-0.085
Naive	FBXW2	0.07	1.12e-57	2.39e-53	-0.07
Naive	ATP7A	0.14	1.12e-57	2.39e-53	-0.14
Naive	SCYL3	0.122	1.13e-57	2.4e-53	-0.122
Naive	VIL1	0.2	1.19e-57	2.53e-53	-0.2
Naive	TEX264	0.067	1.25e-57	2.67e-53	-0.067
Naive	PLEKHG1	0.103	1.27e-57	2.7e-53	-0.103
Naive	CENPW	0.121	1.41e-57	3.01e-53	-0.121
Naive	TBC1D8B	0.113	1.46e-57	3.11e-53	-0.113
Naive	HMGN5	0.103	1.46e-57	3.11e-53	-0.103
Naive	MINDY3	0.109	1.47e-57	3.14e-53	-0.109
Naive	PSME4	0.091	1.74e-57	3.71e-53	-0.091
Naive	LINC00623	0.092	1.86e-57	3.96e-53	-0.092
Naive	GOLPH3	0.09	1.86e-57	3.96e-53	-0.09
Naive	SPNS2	0.16	1.89e-57	4.04e-53	-0.16
Naive	DEF8	0.07	1.91e-57	4.07e-53	-0.07
Naive	FAM126B	0.125	1.96e-57	4.19e-53	-0.125
Naive	PPID	0.076	2.15e-57	4.58e-53	-0.076
Naive	CBFB	0.085	2.18e-57	4.65e-53	-0.085
Naive	PDGFB	0.116	2.32e-57	4.95e-53	-0.116
Naive	RBMS1	0.128	2.53e-57	5.4e-53	-0.128
Naive	THOC3	0.091	2.57e-57	5.49e-53	-0.091
Naive	ABCD4	0.115	2.58e-57	5.5e-53	-0.115
Naive	DDI2	0.103	2.64e-57	5.63e-53	-0.103
Naive	GTPBP3	0.087	2.82e-57	6.01e-53	-0.087
Naive	DENND6A	0.094	2.86e-57	6.1e-53	-0.094
Naive	TRMT1L	0.101	2.89e-57	6.16e-53	-0.101
Naive	SACM1L	0.082	2.89e-57	6.17e-53	-0.082
Naive	EGLN2	0.174	3.02e-57	6.44e-53	-0.174
Naive	SLC25A46	0.128	3.24e-57	6.9e-53	-0.128
Naive	MNX1	0.08	3.32e-57	7.07e-53	-0.08
Naive	PSD4	0.13	3.38e-57	7.2e-53	-0.13
Naive	VSIG1	0.151	3.74e-57	7.96e-53	-0.151
Naive	MOSMO	0.12	4.08e-57	8.69e-53	-0.12
Naive	CCT4	0.12	4.1e-57	8.74e-53	-0.12
Naive	AC006230.1	0.161	4.31e-57	9.18e-53	-0.161
Naive	MARK3	0.062	4.46e-57	9.51e-53	-0.062
Naive	ICE2	0.081	4.46e-57	9.52e-53	-0.081
Naive	EIF5B	0.132	5.12e-57	1.09e-52	-0.132
Naive	MRFAP1L1	0.066	5.55e-57	1.18e-52	-0.066
Naive	COX19	0.108	6.26e-57	1.34e-52	-0.108
Naive	FOXJ3	0.095	7.15e-57	1.52e-52	-0.095
Naive	TET3	0.1	7.59e-57	1.62e-52	-0.1
Naive	DNM1L	0.088	7.83e-57	1.67e-52	-0.088
Naive	XRCC6	0.112	8.74e-57	1.86e-52	-0.112
Naive	PPCS	0.074	9.02e-57	1.92e-52	-0.074
Naive	CCDC25	0.062	9.24e-57	1.97e-52	-0.062
Naive	COA5	0.068	9.25e-57	1.97e-52	-0.068
Naive	PNRC2	0.1	1.07e-56	2.29e-52	-0.1
Naive	NELFB	0.071	1.1e-56	2.35e-52	-0.071
Naive	MCRIP2	0.072	1.15e-56	2.45e-52	-0.072
Naive	VPS45	0.107	1.2e-56	2.55e-52	-0.107
Naive	BCL11B	0.154	1.21e-56	2.57e-52	-0.154
Naive	MMADHC	0.085	1.25e-56	2.65e-52	-0.085
Naive	DPP9	0.124	1.27e-56	2.71e-52	-0.124
Naive	N4BP1	0.114	1.39e-56	2.96e-52	-0.114
Naive	ZNF410	0.063	1.43e-56	3.06e-52	-0.063
Naive	ERVK13-1	0.136	1.66e-56	3.53e-52	-0.136
Naive	MED16	0.126	1.67e-56	3.56e-52	-0.126
Naive	ARHGEF38	0.103	1.81e-56	3.85e-52	-0.103
Naive	CPSF6	0.097	1.93e-56	4.11e-52	-0.097
Naive	RRN3	0.081	1.95e-56	4.15e-52	-0.081
Naive	SGK3	0.095	1.97e-56	4.19e-52	-0.095
Naive	QARS	0.051	2.09e-56	4.46e-52	-0.051
Naive	FLAD1	0.096	2.14e-56	4.56e-52	-0.096
Naive	TRNP1	0.216	2.22e-56	4.72e-52	-0.216
Naive	PITPNA	0.079	2.55e-56	5.44e-52	-0.079
Naive	NUP205	0.05	2.78e-56	5.93e-52	-0.05
Naive	EPC1	0.114	2.94e-56	6.26e-52	-0.114
Naive	DSTYK	0.086	3.03e-56	6.46e-52	-0.086
Naive	HERC1	0.129	3.46e-56	7.39e-52	-0.129
Naive	DBNDD1	0.091	3.5e-56	7.47e-52	-0.091
Naive	NSL1	0.106	3.55e-56	7.56e-52	-0.106
Naive	BAIAP2L1	0.135	3.6e-56	7.68e-52	-0.135
Naive	INO80E	0.093	3.8e-56	8.1e-52	-0.093
Naive	GNPDA2	0.031	4.08e-56	8.69e-52	-0.031
Naive	RPAIN	0.081	4.08e-56	8.71e-52	-0.081
Naive	XYLT1	0.106	4.21e-56	8.97e-52	-0.106
Naive	MRPL41	0.104	4.55e-56	9.7e-52	-0.104
Naive	CCDC125	0.159	5.14e-56	1.09e-51	-0.159
Naive	ARHGEF28	0.148	5.18e-56	1.1e-51	-0.148
[truncated: 6,686 more rows]
